# Supplementary material for: Methyl 2-[2-((Z)-{1-trans-[2-(4-fluoro-3-methyl­phen­yl)-2-methyl­cyclo­prop­yl]ethyl­idene}amino­oxymeth­yl)phen­yl]-2-[(E)-methoxy­imino]­acetate
Source: Acta Crystallogr Sect E Struct Rep Online. 2009 Mar 19;65(Pt 4):o796. doi: 10.1107/S1600536809009064 (PMC2968980; doi:10.1107/S1600536809009064)
Supplement: Supplementary file 1 [file e-65-0o796-sup1.cif]

##############################################################################
###                                                                        ###
###        Electronic paper (Acta Crystallographica Section E)             ###
###                                                                        ###
##############################################################################
#                                                                            #
# This CIF contains the data in a paper accepted for publication in Acta     #
# Crystallographica Section E. It conforms to the requirements of Notes      #
# for Authors for Section E, and has been peer reviewed under the auspices   #
# of the IUCr Commission on Journals.                                        #
#                                                                            #
# Full details of the Crystallographic Information File format               #
# are given in the paper "The Crystallographic Information File (CIF):       #
# a New Standard Archive File for Crystallography" by S. R. Hall, F. H.      #
# Allen and I. D. Brown [Acta Cryst. (1991), A47, 655-685].                  #
#                                                                            #
# The current version of the core CIF dictionary is obtainable from          #
# ftp://ftp.iucr.org/pub/cif_core.dic. The current version number is 2.4.    #
#                                                                            #
# Software is freely available for graphical display of the structure(s) in  #
# this CIF.  For information consult the CIF home page http://www.iucr.org/  #
# cif/home.html                                                              #
#                                                                            #
# This file may be used for bona fide research purposes within the           #
# scientific community so long as proper attribution is given to the journal # 
# article from which it was obtained.                                        #
#                                                                            #
##############################################################################
                                             
data_I
_audit_creation_method     SHELXL-97
_chemical_name_systematic
;
Methyl
2-[2-((<i>Z</i>)-{1-<i>trans</i>-[2-(4-fluoro-3-methylphenyl)-2-\
methylcyclopropyl]ethylidene}aminooxymethyl)phenyl]-2-[(<i>E</i>)-\
methoxyimino]acetate
;
_chemical_name_common     ?
_chemical_formula_moiety     'C24 H27 F N2 O4'
_chemical_formula_sum     'C24 H27 F N2 O4'
_chemical_formula_iupac     'C24 H27 F N2 O4'
_chemical_formula_weight     426.48
_chemical_melting_point     ?
_symmetry_cell_setting     triclinic
_symmetry_space_group_name_H-M     'P -1'
_symmetry_space_group_name_Hall     '-P 1'
loop_
    _symmetry_equiv_pos_as_xyz
    'x, y, z'
    '-x, -y, -z'
_cell_length_a     7.819(3)
_cell_length_b     10.901(4)
_cell_length_c     14.565(5)
_cell_angle_alpha     105.134(4)
_cell_angle_beta     92.014(4)
_cell_angle_gamma     104.718(4)
_cell_volume     1152.3(7)
_cell_formula_units_Z     2
_cell_measurement_reflns_used     2258
_cell_measurement_theta_min     2.71
_cell_measurement_theta_max     25.17
_cell_measurement_temperature     293(2)
_exptl_crystal_description     block
_exptl_crystal_colour     colorless
_exptl_crystal_size_max     0.34
_exptl_crystal_size_mid     0.30
_exptl_crystal_size_min     0.24
_exptl_crystal_density_diffrn     1.229
_exptl_crystal_density_meas     ?
_exptl_crystal_density_method     'not measured'
_exptl_crystal_F_000     452
_exptl_absorpt_coefficient_mu     0.089
_exptl_absorpt_correction_type     multi-scan
_exptl_absorpt_process_details     '(SADABS; Sheldrick, 2003)'
_exptl_absorpt_correction_T_min     0.754
_exptl_absorpt_correction_T_max     0.979
_exptl_special_details
;
;
_diffrn_ambient_temperature     293(2)
_diffrn_radiation_type     MoK\a
_diffrn_radiation_wavelength     0.71073
_diffrn_radiation_source     'fine-focus sealed tube'
_diffrn_radiation_monochromator     graphite
_diffrn_measurement_device_type     'Bruker APEXII CCD'
_diffrn_measurement_method     '\f and \w'
_diffrn_reflns_number     6297
_diffrn_reflns_av_R_equivalents     0.0149
_diffrn_reflns_av_sigmaI/netI     0.0278
_diffrn_reflns_theta_min     2.01
_diffrn_reflns_theta_max     25.03
_diffrn_reflns_theta_full     25.03
_diffrn_measured_fraction_theta_max     0.989
_diffrn_measured_fraction_theta_full     0.989
_diffrn_reflns_limit_h_min     -9
_diffrn_reflns_limit_h_max     9
_diffrn_reflns_limit_k_min     -9
_diffrn_reflns_limit_k_max     12
_diffrn_reflns_limit_l_min     -17
_diffrn_reflns_limit_l_max     17
_diffrn_standards_number     0
_diffrn_standards_interval_count     .
_diffrn_standards_interval_time     .
_diffrn_standards_decay_%     ?
_refine_special_details
;
Refinement of <i>F</i>^2^ against ALL reflections. The weighted <i>R</i>-factor
<i>wR</i> and goodness of fit <i>S</i> are based on <i>F</i>^2^, conventional
<i>R</i>-factors <i>R</i> are based on <i>F</i>, with <i>F</i> set to zero for
negative <i>F</i>^2^. The threshold expression of <i>F</i>^2^ >
\s(<i>F</i>^2^) is used only for calculating <i>R</i>-factors(gt) <i>etc</i>.
and is not relevant to the choice of reflections for refinement.
<i>R</i>-factors based on <i>F</i>^2^ are statistically about twice as large
as those based on <i>F</i>, and <i>R</i>- factors based on ALL data will be
even larger.
;
_reflns_number_total     4026
_reflns_number_gt     2977
_reflns_threshold_expression     I>2\s(I)
_refine_ls_structure_factor_coef     Fsqd
_refine_ls_matrix_type     full
_refine_ls_R_factor_all     0.0627
_refine_ls_R_factor_gt     0.0458
_refine_ls_wR_factor_gt     0.1288
_refine_ls_wR_factor_ref     0.1400
_refine_ls_goodness_of_fit_ref     1.046
_refine_ls_restrained_S_all     1.046
_refine_ls_number_reflns     4026
_refine_ls_number_parameters     285
_refine_ls_number_restraints     0
_refine_ls_hydrogen_treatment     constr
_refine_ls_weighting_scheme     calc
_refine_ls_weighting_details
         'calc w=1/[\s^2^(Fo^2^)+(0.0682P)^2^+0.2537P] where P=(Fo^2^+2Fc^2^)/3'
_atom_sites_solution_hydrogens     geom
_atom_sites_solution_primary     direct
_atom_sites_solution_secondary     difmap
_refine_ls_shift/su_max     0.000
_refine_ls_shift/su_mean     0.000
_refine_diff_density_max     0.263
_refine_diff_density_min     -0.147
_refine_ls_extinction_method     none
_refine_ls_extinction_coef     ?
loop_
    _atom_type_symbol
    _atom_type_description
    _atom_type_scat_dispersion_real
    _atom_type_scat_dispersion_imag
    _atom_type_scat_source
    'C' 'C' 0.0033 0.0016
                         'International Tables Vol C Tables 4.2.6.8 and 6.1.1.4'
    'H' 'H' 0.0000 0.0000
                         'International Tables Vol C Tables 4.2.6.8 and 6.1.1.4'
    'N' 'N' 0.0061 0.0033
                         'International Tables Vol C Tables 4.2.6.8 and 6.1.1.4'
    'O' 'O' 0.0106 0.0060
                         'International Tables Vol C Tables 4.2.6.8 and 6.1.1.4'
    'F' 'F' 0.0171 0.0103
                         'International Tables Vol C Tables 4.2.6.8 and 6.1.1.4'
_computing_data_collection     'APEX2 (Bruker, 2004)'
_computing_cell_refinement     'SAINT (Bruker, 2003)'
_computing_data_reduction     'SAINT (Bruker, 2003)'
_computing_structure_solution     'SHELXS97 (Sheldrick, 2008)'
_computing_structure_refinement     'SHELXL97 (Sheldrick, 2008)'
_computing_molecular_graphics     'SHELXTL (Sheldrick, 2008)'
_computing_publication_material     'SHELXTL (Sheldrick, 2008)'
loop_
    _atom_site_type_symbol
    _atom_site_label
    _atom_site_fract_x
    _atom_site_fract_y
    _atom_site_fract_z
    _atom_site_U_iso_or_equiv
    _atom_site_adp_type
    _atom_site_calc_flag
    _atom_site_refinement_flags
    _atom_site_occupancy
    _atom_site_disorder_assembly
    _atom_site_disorder_group
    F F1 1.35756(18) 0.82907(15) 0.97952(11) 0.0942(5) Uani d . 1 . .
    O O1 0.56929(18) 0.50914(14) 0.67273(10) 0.0625(4) Uani d . 1 . .
    O O2 0.6063(2) 0.39143(18) 0.88366(11) 0.0903(6) Uani d . 1 . .
    O O3 0.33762(19) 0.25037(15) 0.86384(10) 0.0680(4) Uani d . 1 . .
    O O4 0.41061(16) 0.08197(13) 0.59611(9) 0.0600(4) Uani d . 1 . .
    N N1 0.4299(2) 0.55373(18) 0.63920(12) 0.0604(4) Uani d . 1 . .
    N N2 0.37516(19) 0.14127(15) 0.68779(10) 0.0509(4) Uani d . 1 . .
    C C1 1.0499(3) 0.9394(2) 0.8529(2) 0.0836(7) Uani d . 1 . .
    H H1 1.0399 1.0172 0.8411 0.100 Uiso calc R 1 . .
    C C2 1.1977(3) 0.9404(2) 0.9074(2) 0.0879(8) Uani d . 1 . .
    H H2 1.2875 1.0183 0.9325 0.105 Uiso calc R 1 . .
    C C3 1.2108(3) 0.8262(2) 0.92420(16) 0.0680(6) Uani d . 1 . .
    C C4 1.0856(3) 0.7074(2) 0.88688(14) 0.0588(5) Uani d . 1 . .
    C C5 1.1107(4) 0.5818(3) 0.9027(2) 0.0895(8) Uani d . 1 . .
    H H5A 1.2018 0.5563 0.8658 0.134 Uiso calc R 1 . .
    H H5B 1.0012 0.5131 0.8829 0.134 Uiso calc R 1 . .
    H H5C 1.1452 0.5958 0.9693 0.134 Uiso calc R 1 . .
    C C6 0.9380(3) 0.7098(2) 0.83200(14) 0.0558(5) Uani d . 1 . .
    H H6 0.8506 0.6309 0.8053 0.067 Uiso calc R 1 . .
    C C7 0.9156(3) 0.8237(2) 0.81544(15) 0.0590(5) Uani d . 1 . .
    C C8 0.7563(3) 0.8232(2) 0.75450(16) 0.0637(5) Uani d . 1 . .
    C C9 0.7882(4) 0.8208(4) 0.6527(2) 0.1044(10) Uani d . 1 . .
    H H9A 0.8837 0.8960 0.6523 0.157 Uiso calc R 1 . .
    H H9B 0.6821 0.8235 0.6189 0.157 Uiso calc R 1 . .
    H H9C 0.8192 0.7413 0.6219 0.157 Uiso calc R 1 . .
    C C10 0.6289(3) 0.8960(3) 0.8011(2) 0.0918(8) Uani d . 1 . .
    H H10A 0.6542 0.9400 0.8691 0.110 Uiso calc R 1 . .
    H H10B 0.5744 0.9411 0.7642 0.110 Uiso calc R 1 . .
    C C11 0.5746(3) 0.7483(2) 0.77037(15) 0.0624(5) Uani d . 1 . .
    H H11 0.5744 0.7077 0.8230 0.075 Uiso calc R 1 . .
    C C12 0.4369(3) 0.6710(2) 0.68858(15) 0.0609(5) Uani d . 1 . .
    C C13 0.2966(3) 0.7290(3) 0.65974(19) 0.0849(7) Uani d . 1 . .
    H H13A 0.3490 0.7967 0.6302 0.127 Uiso calc R 1 . .
    H H13B 0.2447 0.7664 0.7153 0.127 Uiso calc R 1 . .
    H H13C 0.2061 0.6610 0.6152 0.127 Uiso calc R 1 . .
    C C14 0.5777(3) 0.3937(2) 0.60237(15) 0.0659(6) Uani d . 1 . .
    H H14A 0.6049 0.4141 0.5427 0.079 Uiso calc R 1 . .
    H H14B 0.4643 0.3271 0.5910 0.079 Uiso calc R 1 . .
    C C15 0.7210(3) 0.34381(19) 0.63878(14) 0.0552(5) Uani d . 1 . .
    C C16 0.8912(3) 0.3751(2) 0.61019(18) 0.0790(7) Uani d . 1 . .
    H H16 0.9156 0.4278 0.5688 0.095 Uiso calc R 1 . .
    C C17 1.0237(3) 0.3291(3) 0.6423(2) 0.0924(9) Uani d . 1 . .
    H H17 1.1361 0.3505 0.6219 0.111 Uiso calc R 1 . .
    C C18 0.9913(3) 0.2521(3) 0.7040(2) 0.0822(8) Uani d . 1 . .
    H H18 1.0807 0.2205 0.7251 0.099 Uiso calc R 1 . .
    C C19 0.8259(3) 0.2222(2) 0.73409(16) 0.0629(5) Uani d . 1 . .
    H H19 0.8041 0.1715 0.7770 0.075 Uiso calc R 1 . .
    C C20 0.6902(2) 0.26630(17) 0.70163(13) 0.0482(4) Uani d . 1 . .
    C C21 0.5128(2) 0.22899(18) 0.73554(12) 0.0460(4) Uani d . 1 . .
    C C22 0.4921(3) 0.3000(2) 0.83565(13) 0.0536(5) Uani d . 1 . .
    C C23 0.3080(4) 0.3151(3) 0.95956(16) 0.0839(7) Uani d . 1 . .
    H H23A 0.3990 0.3128 1.0046 0.126 Uiso calc R 1 . .
    H H23B 0.1937 0.2702 0.9735 0.126 Uiso calc R 1 . .
    H H23C 0.3116 0.4052 0.9642 0.126 Uiso calc R 1 . .
    C C24 0.2488(3) -0.0023(2) 0.54163(15) 0.0660(6) Uani d . 1 . .
    H H24A 0.1929 -0.0644 0.5749 0.099 Uiso calc R 1 . .
    H H24B 0.2740 -0.0491 0.4803 0.099 Uiso calc R 1 . .
    H H24C 0.1707 0.0499 0.5329 0.099 Uiso calc R 1 . .
loop_
    _atom_site_aniso_label
    _atom_site_aniso_U_11
    _atom_site_aniso_U_22
    _atom_site_aniso_U_33
    _atom_site_aniso_U_12
    _atom_site_aniso_U_13
    _atom_site_aniso_U_23
    F1 0.0727(9) 0.0917(10) 0.1010(10) 0.0112(7) -0.0317(8) 0.0138(8)
    O1 0.0619(8) 0.0581(8) 0.0631(8) 0.0179(7) -0.0104(7) 0.0099(7)
    O2 0.0780(11) 0.0935(12) 0.0624(9) -0.0017(10) 0.0000(8) -0.0159(9)
    O3 0.0682(9) 0.0725(10) 0.0519(8) 0.0143(8) 0.0142(7) 0.0015(7)
    O4 0.0439(7) 0.0660(9) 0.0507(7) 0.0069(6) 0.0036(6) -0.0089(6)
    N1 0.0528(10) 0.0679(12) 0.0589(10) 0.0149(8) -0.0040(8) 0.0179(9)
    N2 0.0423(8) 0.0574(9) 0.0468(8) 0.0151(7) 0.0040(7) 0.0025(7)
    C1 0.0752(16) 0.0552(13) 0.111(2) 0.0105(12) -0.0123(14) 0.0179(13)
    C2 0.0710(16) 0.0578(15) 0.113(2) 0.0013(12) -0.0212(14) 0.0066(14)
    C3 0.0567(12) 0.0704(15) 0.0662(13) 0.0114(11) -0.0096(10) 0.0086(11)
    C4 0.0593(12) 0.0604(12) 0.0536(11) 0.0124(10) 0.0020(9) 0.0150(9)
    C5 0.0882(18) 0.0775(17) 0.1009(19) 0.0139(14) -0.0201(15) 0.0343(15)
    C6 0.0532(11) 0.0544(12) 0.0532(11) 0.0056(9) 0.0018(9) 0.0133(9)
    C7 0.0538(11) 0.0591(12) 0.0617(12) 0.0129(9) 0.0047(9) 0.0152(10)
    C8 0.0556(12) 0.0641(13) 0.0752(14) 0.0126(10) 0.0068(10) 0.0293(11)
    C9 0.0740(17) 0.153(3) 0.0969(19) 0.0095(17) 0.0048(14) 0.074(2)
    C10 0.0781(16) 0.0698(16) 0.118(2) 0.0295(13) -0.0085(15) 0.0025(15)
    C11 0.0602(12) 0.0647(13) 0.0608(12) 0.0187(10) 0.0047(10) 0.0138(10)
    C12 0.0527(11) 0.0747(15) 0.0586(12) 0.0183(10) 0.0055(9) 0.0231(11)
    C13 0.0769(16) 0.107(2) 0.0785(16) 0.0456(15) 0.0001(13) 0.0204(14)
    C14 0.0794(15) 0.0581(13) 0.0561(12) 0.0167(11) -0.0040(10) 0.0123(10)
    C15 0.0523(11) 0.0469(11) 0.0556(11) 0.0063(8) 0.0017(9) 0.0035(9)
    C16 0.0671(15) 0.0739(15) 0.0773(15) -0.0045(12) 0.0139(12) 0.0112(12)
    C17 0.0399(12) 0.096(2) 0.111(2) 0.0015(12) 0.0135(13) -0.0070(17)
    C18 0.0427(12) 0.0842(17) 0.105(2) 0.0210(12) -0.0052(12) -0.0011(15)
    C19 0.0465(11) 0.0586(12) 0.0778(14) 0.0172(9) -0.0082(10) 0.0082(10)
    C20 0.0395(9) 0.0443(10) 0.0517(10) 0.0107(8) -0.0021(8) -0.0005(8)
    C21 0.0400(9) 0.0493(10) 0.0470(10) 0.0164(8) -0.0018(8) 0.0071(8)
    C22 0.0516(11) 0.0551(11) 0.0494(10) 0.0159(9) -0.0017(9) 0.0061(9)
    C23 0.1056(19) 0.0876(18) 0.0553(13) 0.0333(15) 0.0254(13) 0.0059(12)
    C24 0.0537(12) 0.0676(13) 0.0585(12) 0.0052(10) -0.0089(9) -0.0006(10)
_geom_special_details
;
All e.s.d.'s (except the e.s.d. in the dihedral angle between two l.s. planes)
are estimated using the full covariance matrix. The cell e.s.d.'s are taken
into account individually in the estimation of e.s.d.'s in distances, angles
and torsion angles; correlations between e.s.d.'s in cell parameters are only
used when they are defined by crystal symmetry. An approximate (isotropic)
treatment of cell e.s.d.'s is used for estimating e.s.d.'s involving l.s.
planes.
;
loop_
    _geom_bond_atom_site_label_1
    _geom_bond_atom_site_label_2
    _geom_bond_site_symmetry_2
    _geom_bond_distance
    _geom_bond_publ_flag
    F1 C3 . 1.368(2) ?
    O1 C14 . 1.418(2) ?
    O1 N1 . 1.421(2) ?
    O2 C22 . 1.192(2) ?
    O3 C22 . 1.319(2) ?
    O3 C23 . 1.445(3) ?
    O4 N2 . 1.3944(19) ?
    O4 C24 . 1.425(2) ?
    N1 C12 . 1.279(3) ?
    N2 C21 . 1.278(2) ?
    C1 C2 . 1.375(3) ?
    C1 C7 . 1.385(3) ?
    C1 H1 . 0.930 ?
    C2 C3 . 1.358(3) ?
    C2 H2 . 0.930 ?
    C3 C4 . 1.371(3) ?
    C4 C6 . 1.390(3) ?
    C4 C5 . 1.505(3) ?
    C5 H5A . 0.960 ?
    C5 H5B . 0.960 ?
    C5 H5C . 0.960 ?
    C6 C7 . 1.377(3) ?
    C6 H6 . 0.930 ?
    C7 C8 . 1.502(3) ?
    C8 C10 . 1.500(3) ?
    C8 C9 . 1.507(3) ?
    C8 C11 . 1.508(3) ?
    C9 H9A . 0.960 ?
    C9 H9B . 0.960 ?
    C9 H9C . 0.960 ?
    C10 C11 . 1.496(3) ?
    C10 H10A . 0.970 ?
    C10 H10B . 0.970 ?
    C11 C12 . 1.487(3) ?
    C11 H11 . 0.980 ?
    C12 C13 . 1.496(3) ?
    C13 H13A . 0.960 ?
    C13 H13B . 0.960 ?
    C13 H13C . 0.960 ?
    C14 C15 . 1.501(3) ?
    C14 H14A . 0.970 ?
    C14 H14B . 0.970 ?
    C15 C20 . 1.388(3) ?
    C15 C16 . 1.394(3) ?
    C16 C17 . 1.376(4) ?
    C16 H16 . 0.930 ?
    C17 C18 . 1.371(4) ?
    C17 H17 . 0.930 ?
    C18 C19 . 1.368(3) ?
    C18 H18 . 0.930 ?
    C19 C20 . 1.387(3) ?
    C19 H19 . 0.930 ?
    C20 C21 . 1.483(3) ?
    C21 C22 . 1.497(3) ?
    C23 H23A . 0.960 ?
    C23 H23B . 0.960 ?
    C23 H23C . 0.960 ?
    C24 H24A . 0.960 ?
    C24 H24B . 0.960 ?
    C24 H24C . 0.960 ?
loop_
    _geom_angle_atom_site_label_1
    _geom_angle_atom_site_label_2
    _geom_angle_atom_site_label_3
    _geom_angle_site_symmetry_1
    _geom_angle_site_symmetry_3
    _geom_angle
    _geom_angle_publ_flag
    C14 O1 N1 . . 107.55(14) ?
    C22 O3 C23 . . 116.14(17) ?
    N2 O4 C24 . . 109.21(14) ?
    C12 N1 O1 . . 111.23(16) ?
    C21 N2 O4 . . 111.21(14) ?
    C2 C1 C7 . . 120.8(2) ?
    C2 C1 H1 . . 119.6 ?
    C7 C1 H1 . . 119.6 ?
    C3 C2 C1 . . 119.1(2) ?
    C3 C2 H2 . . 120.4 ?
    C1 C2 H2 . . 120.4 ?
    C2 C3 F1 . . 118.4(2) ?
    C2 C3 C4 . . 123.2(2) ?
    F1 C3 C4 . . 118.4(2) ?
    C3 C4 C6 . . 116.2(2) ?
    C3 C4 C5 . . 121.4(2) ?
    C6 C4 C5 . . 122.4(2) ?
    C4 C5 H5A . . 109.5 ?
    C4 C5 H5B . . 109.5 ?
    H5A C5 H5B . . 109.5 ?
    C4 C5 H5C . . 109.5 ?
    H5A C5 H5C . . 109.5 ?
    H5B C5 H5C . . 109.5 ?
    C7 C6 C4 . . 122.83(19) ?
    C7 C6 H6 . . 118.6 ?
    C4 C6 H6 . . 118.6 ?
    C6 C7 C1 . . 117.8(2) ?
    C6 C7 C8 . . 121.80(19) ?
    C1 C7 C8 . . 120.3(2) ?
    C10 C8 C7 . . 118.3(2) ?
    C10 C8 C9 . . 118.5(2) ?
    C7 C8 C9 . . 114.35(19) ?
    C10 C8 C11 . . 59.65(15) ?
    C7 C8 C11 . . 118.65(18) ?
    C9 C8 C11 . . 116.8(2) ?
    C8 C9 H9A . . 109.5 ?
    C8 C9 H9B . . 109.5 ?
    H9A C9 H9B . . 109.5 ?
    C8 C9 H9C . . 109.5 ?
    H9A C9 H9C . . 109.5 ?
    H9B C9 H9C . . 109.5 ?
    C11 C10 C8 . . 60.42(15) ?
    C11 C10 H10A . . 117.7 ?
    C8 C10 H10A . . 117.7 ?
    C11 C10 H10B . . 117.7 ?
    C8 C10 H10B . . 117.7 ?
    H10A C10 H10B . . 114.9 ?
    C12 C11 C10 . . 122.1(2) ?
    C12 C11 C8 . . 121.18(19) ?
    C10 C11 C8 . . 59.93(16) ?
    C12 C11 H11 . . 114.3 ?
    C10 C11 H11 . . 114.3 ?
    C8 C11 H11 . . 114.3 ?
    N1 C12 C11 . . 123.38(19) ?
    N1 C12 C13 . . 116.2(2) ?
    C11 C12 C13 . . 120.5(2) ?
    C12 C13 H13A . . 109.5 ?
    C12 C13 H13B . . 109.5 ?
    H13A C13 H13B . . 109.5 ?
    C12 C13 H13C . . 109.5 ?
    H13A C13 H13C . . 109.5 ?
    H13B C13 H13C . . 109.5 ?
    O1 C14 C15 . . 107.78(16) ?
    O1 C14 H14A . . 110.2 ?
    C15 C14 H14A . . 110.2 ?
    O1 C14 H14B . . 110.2 ?
    C15 C14 H14B . . 110.2 ?
    H14A C14 H14B . . 108.5 ?
    C20 C15 C16 . . 117.8(2) ?
    C20 C15 C14 . . 121.82(18) ?
    C16 C15 C14 . . 120.4(2) ?
    C17 C16 C15 . . 121.1(3) ?
    C17 C16 H16 . . 119.5 ?
    C15 C16 H16 . . 119.5 ?
    C18 C17 C16 . . 120.5(2) ?
    C18 C17 H17 . . 119.7 ?
    C16 C17 H17 . . 119.7 ?
    C19 C18 C17 . . 119.2(2) ?
    C19 C18 H18 . . 120.4 ?
    C17 C18 H18 . . 120.4 ?
    C18 C19 C20 . . 121.0(2) ?
    C18 C19 H19 . . 119.5 ?
    C20 C19 H19 . . 119.5 ?
    C19 C20 C15 . . 120.29(18) ?
    C19 C20 C21 . . 118.64(18) ?
    C15 C20 C21 . . 121.07(16) ?
    N2 C21 C20 . . 126.38(16) ?
    N2 C21 C22 . . 116.44(16) ?
    C20 C21 C22 . . 117.18(15) ?
    O2 C22 O3 . . 124.65(18) ?
    O2 C22 C21 . . 122.16(19) ?
    O3 C22 C21 . . 113.20(16) ?
    O3 C23 H23A . . 109.5 ?
    O3 C23 H23B . . 109.5 ?
    H23A C23 H23B . . 109.5 ?
    O3 C23 H23C . . 109.5 ?
    H23A C23 H23C . . 109.5 ?
    H23B C23 H23C . . 109.5 ?
    O4 C24 H24A . . 109.5 ?
    O4 C24 H24B . . 109.5 ?
    H24A C24 H24B . . 109.5 ?
    O4 C24 H24C . . 109.5 ?
    H24A C24 H24C . . 109.5 ?
    H24B C24 H24C . . 109.5 ?
loop_
    _geom_torsion_atom_site_label_1
    _geom_torsion_atom_site_label_2
    _geom_torsion_atom_site_label_3
    _geom_torsion_atom_site_label_4
    _geom_torsion_site_symmetry_1
    _geom_torsion_site_symmetry_2
    _geom_torsion_site_symmetry_3
    _geom_torsion_site_symmetry_4
    _geom_torsion
    _geom_torsion_publ_flag
    C14 O1 N1 C12 . . . . -166.73(18) ?
    C24 O4 N2 C21 . . . . -172.57(17) ?
    C7 C1 C2 C3 . . . . 0.0(4) ?
    C1 C2 C3 F1 . . . . -179.2(2) ?
    C1 C2 C3 C4 . . . . 2.0(4) ?
    C2 C3 C4 C6 . . . . -1.9(4) ?
    F1 C3 C4 C6 . . . . 179.34(18) ?
    C2 C3 C4 C5 . . . . 176.4(3) ?
    F1 C3 C4 C5 . . . . -2.4(3) ?
    C3 C4 C6 C7 . . . . -0.3(3) ?
    C5 C4 C6 C7 . . . . -178.6(2) ?
    C4 C6 C7 C1 . . . . 2.2(3) ?
    C4 C6 C7 C8 . . . . 178.95(19) ?
    C2 C1 C7 C6 . . . . -2.1(4) ?
    C2 C1 C7 C8 . . . . -178.9(2) ?
    C6 C7 C8 C10 . . . . 115.1(2) ?
    C1 C7 C8 C10 . . . . -68.2(3) ?
    C6 C7 C8 C9 . . . . -98.0(3) ?
    C1 C7 C8 C9 . . . . 78.7(3) ?
    C6 C7 C8 C11 . . . . 46.2(3) ?
    C1 C7 C8 C11 . . . . -137.1(2) ?
    C7 C8 C10 C11 . . . . -108.4(2) ?
    C9 C8 C10 C11 . . . . 106.1(2) ?
    C8 C10 C11 C12 . . . . -110.1(2) ?
    C10 C8 C11 C12 . . . . 111.6(3) ?
    C7 C8 C11 C12 . . . . -140.6(2) ?
    C9 C8 C11 C12 . . . . 2.7(3) ?
    C7 C8 C11 C10 . . . . 107.8(2) ?
    C9 C8 C11 C10 . . . . -108.8(3) ?
    O1 N1 C12 C11 . . . . -0.1(3) ?
    O1 N1 C12 C13 . . . . 179.85(18) ?
    C10 C11 C12 N1 . . . . 154.4(2) ?
    C8 C11 C12 N1 . . . . 82.6(3) ?
    C10 C11 C12 C13 . . . . -25.6(3) ?
    C8 C11 C12 C13 . . . . -97.4(3) ?
    N1 O1 C14 C15 . . . . -178.28(16) ?
    O1 C14 C15 C20 . . . . 82.5(2) ?
    O1 C14 C15 C16 . . . . -97.2(2) ?
    C20 C15 C16 C17 . . . . 0.8(3) ?
    C14 C15 C16 C17 . . . . -179.4(2) ?
    C15 C16 C17 C18 . . . . -0.5(4) ?
    C16 C17 C18 C19 . . . . -0.6(4) ?
    C17 C18 C19 C20 . . . . 1.3(3) ?
    C18 C19 C20 C15 . . . . -1.0(3) ?
    C18 C19 C20 C21 . . . . 179.03(19) ?
    C16 C15 C20 C19 . . . . -0.1(3) ?
    C14 C15 C20 C19 . . . . -179.79(17) ?
    C16 C15 C20 C21 . . . . 179.88(17) ?
    C14 C15 C20 C21 . . . . 0.1(3) ?
    O4 N2 C21 C20 . . . . -0.3(3) ?
    O4 N2 C21 C22 . . . . -179.87(15) ?
    C19 C20 C21 N2 . . . . -104.2(2) ?
    C15 C20 C21 N2 . . . . 75.9(3) ?
    C19 C20 C21 C22 . . . . 75.4(2) ?
    C15 C20 C21 C22 . . . . -104.5(2) ?
    C23 O3 C22 O2 . . . . 1.0(3) ?
    C23 O3 C22 C21 . . . . -179.41(17) ?
    N2 C21 C22 O2 . . . . -173.2(2) ?
    C20 C21 C22 O2 . . . . 7.2(3) ?
    N2 C21 C22 O3 . . . . 7.2(2) ?
    C20 C21 C22 O3 . . . . -172.41(16) ?
data_global
_journal_date_recd_electronic     2009-03-03
_journal_date_accepted     2009-03-12
_journal_name_full     'Acta Crystallographica, Section E'
_journal_year     2009
_journal_volume     65
_journal_issue      4
_journal_page_first     o796
_journal_page_last     o796
_journal_paper_category     QO
_journal_coeditor_code     BI2355
_publ_contact_author_name     'li bin'
_publ_contact_author_address
;
Agrochemicals Division
Shenyang Research Institute of Chemical Industry
Shenyang 110021
People's Republic of China
;
_publ_contact_author_email     libin1@sinochem.com
_publ_contact_author_fax     '86 024 62353390'
_publ_contact_author_phone     '86 024 62353339'
_publ_section_title
;\
Methyl
2-[2-((<i>Z</i>)-{1-<i>trans</i>-[2-(4-fluoro-3-methylphenyl)-2-\
methylcyclopropyl]ethylidene}aminooxymethyl)phenyl]-2-[(<i>E</i>)-\
methoxyimino]acetate
;
loop_
    _publ_author_name
    _publ_author_address
    'Song, Chunfeng'
;
Medical College of Chifeng University
Chifeng 024000
People's Republic of China
;
    'Ross, Ronald'
;
<b>INSTITUTION?</b>
9330 Zionsville Road
Indianapolis
Indiana 46268
USA
;
    'Shaber, Steven'
;
<b>INSTITUTION?</b>
9330 Zionsville Road
Indianapolis
Indiana 46268
USA
;
    'Li, Bin'
;
Agrochemicals Division
Shenyang Research Institute of Chemical Industry
Shenyang 110021
People's Republic of China
;
