# Supplementary material for: Methyl 2-[2-((Z)-{1-trans-[2-(4-fluoro-3-methyl­phen­yl)-2-methyl­cyclo­prop­yl]ethyl­idene}amino­oxymeth­yl)phen­yl]-2-[(E)-methoxy­imino]­acetate
Source: Acta Crystallogr Sect E Struct Rep Online. 2009 Mar 19;65(Pt 4):o796. doi: 10.1107/S1600536809009064 (PMC2968980; doi:10.1107/S1600536809009064)
Supplement: Supplementary file 2 [file e-65-0o796-Isup2.hkl]

# 
# h,k,l, Fc-squared, Fo-squared, sigma(Fo-squared) and status flag 
# 
data_I
_shelx_title ' 60417A in P-1' 
_shelx_refln_list_code          4 
_shelx_F_calc_maximum      109.45 
_exptl_crystal_F_000       452.00 
_reflns_d_resolution_high  0.8400 
 
loop_ 
 _symmetry_equiv_pos_as_xyz 
 'x, y, z' 
 '-x, -y, -z' 
 
_cell_length_a     7.8190 
_cell_length_b    10.9013 
_cell_length_c    14.5654 
_cell_angle_alpha 105.134 
_cell_angle_beta   92.014 
_cell_angle_gamma 104.718 
 
_shelx_F_squared_multiplier     1.000 
 
loop_ 
 _refln_index_h 
 _refln_index_k 
 _refln_index_l 
 _refln_F_squared_calc 
 _refln_F_squared_meas 
 _refln_F_squared_sigma 
 _refln_observed_status 
   1   0   0     2837.91     2745.83     64.19 o 
   2   0   0      114.52      111.66      6.11 o 
   3   0   0      416.39      411.23      9.92 o 
   4   0   0      143.09      122.53      1.86 o 
   5   0   0      153.51      128.35      2.65 o 
   6   0   0       81.42       82.25      2.10 o 
   7   0   0        0.15        0.23      0.80 o 
   8   0   0        2.91        0.11      0.91 o 
  -9   1   0        0.06       -0.65      0.94 o 
  -8   1   0        8.54        7.32      1.00 o 
  -7   1   0      185.79      171.75      3.59 o 
  -6   1   0      145.49      134.18      3.03 o 
  -5   1   0      126.83      127.00      2.58 o 
  -4   1   0       87.68       93.71      1.94 o 
  -3   1   0      225.97      235.90      4.13 o 
  -2   1   0     2957.10     2867.89     47.09 o 
  -1   1   0        0.80        2.91      0.85 o 
   0   1   0       19.65       10.74      0.56 o 
   1   1   0     1189.11     1064.52     17.08 o 
   2   1   0      926.63      915.58     12.15 o 
   3   1   0        3.51        3.88      0.30 o 
   4   1   0        0.18        0.58      0.31 o 
   5   1   0       25.15       30.33      1.17 o 
   6   1   0       20.84       22.09      1.10 o 
   7   1   0       35.48       39.30      1.60 o 
   8   1   0        8.39       11.41      1.13 o 
  -9   2   0        4.05        4.52      1.12 o 
  -8   2   0        2.99        3.92      2.01 o 
  -7   2   0       50.42       51.20      1.65 o 
  -6   2   0      432.98      418.84      7.40 o 
  -5   2   0      420.54      456.61      7.90 o 
  -4   2   0      423.76      392.23      6.73 o 
  -3   2   0      393.91      356.96      4.84 o 
  -2   2   0      475.07      422.30      6.40 o 
  -1   2   0     1672.35     1723.15     38.33 o 
   0   2   0     6809.31     6190.95     99.30 o 
   1   2   0     1943.23     1959.17     31.32 o 
   2   2   0     1041.96     1025.81     16.53 o 
   3   2   0     1927.26     1897.81     32.16 o 
   4   2   0        0.83        0.35      0.35 o 
   5   2   0       56.68       51.82      1.53 o 
   6   2   0       43.26       41.69      1.53 o 
   7   2   0      225.00      215.47      4.36 o 
   8   2   0        0.98        0.20      1.27 o 
  -9   3   0        0.83        0.64      0.98 o 
  -8   3   0        0.49        1.22      1.65 o 
  -7   3   0       76.54       67.56      3.00 o 
  -6   3   0        0.64       -0.02      0.66 o 
  -5   3   0      551.56      535.72      9.16 o 
  -4   3   0      369.92      370.23      5.07 o 
  -3   3   0      107.48      106.43      1.59 o 
  -2   3   0        0.57        0.81      0.23 o 
  -1   3   0       28.49       49.85      1.45 o 
   0   3   0       98.35      100.16      1.77 o 
   1   3   0      932.29      910.61     14.69 o 
   2   3   0      297.45      315.46      5.31 o 
   3   3   0      293.62      278.94      4.81 o 
   4   3   0       97.53      104.51      3.13 o 
   5   3   0       25.05       26.37      1.65 o 
   6   3   0        0.06        1.76      1.16 o 
   7   3   0       11.96       13.51      1.57 o 
   8   3   0        2.91        4.46      1.57 o 
  -9   4   0        5.87        7.82      1.80 o 
  -8   4   0        7.91        8.65      0.97 o 
  -7   4   0       33.18       32.82      1.39 o 
  -6   4   0      133.30      121.46      2.59 o 
  -5   4   0      284.75      294.43      6.88 o 
  -4   4   0      125.89      104.12      1.63 o 
  -3   4   0      495.58      494.11      6.68 o 
  -2   4   0      442.57      447.90      7.31 o 
  -1   4   0       88.13       88.21      2.40 o 
   0   4   0       93.11       97.12      1.78 o 
   1   4   0       23.87       23.26      1.04 o 
   2   4   0      425.60      404.63      6.78 o 
   3   4   0      334.37      292.52      5.08 o 
   4   4   0      434.25      438.11      7.46 o 
   5   4   0        2.22        1.10      0.98 o 
   6   4   0        7.55       10.12      1.46 o 
   7   4   0        0.29       -0.37      1.37 o 
  -9   5   0        0.07       -0.57      1.28 o 
  -8   5   0       10.02       11.68      1.01 o 
  -7   5   0       51.46       49.94      1.59 o 
  -6   5   0        3.16        4.98      0.66 o 
  -5   5   0        0.16        0.20      0.47 o 
  -4   5   0       49.88       46.72      0.94 o 
  -3   5   0       70.99       97.42      1.81 o 
  -2   5   0     1611.96     1612.38     36.11 o 
  -1   5   0       39.12       40.23      1.49 o 
   0   5   0        9.98       11.28      0.52 o 
   1   5   0      142.97      146.18      2.69 o 
   2   5   0        0.22        0.16      0.47 o 
   3   5   0      113.41      115.88      2.37 o 
   4   5   0        1.19        0.58      0.66 o 
   5   5   0       10.88       10.59      1.38 o 
   6   5   0        2.87        2.60      1.33 o 
   7   5   0        0.75       -1.41      1.31 o 
  -9   6   0        3.59        5.10      1.53 o 
  -8   6   0        2.28        1.86      1.22 o 
  -7   6   0       23.76       24.76      1.77 o 
  -6   6   0      163.91      168.22      4.90 o 
  -5   6   0        1.81        2.76      0.69 o 
  -4   6   0      211.25      215.23      3.90 o 
  -3   6   0      147.51      162.39      4.22 o 
  -2   6   0       33.90       36.77      1.51 o 
  -1   6   0       88.64       73.66      2.31 o 
   0   6   0        8.00       10.91      0.53 o 
   1   6   0      217.88      220.57      3.96 o 
   2   6   0      117.00      115.63      2.37 o 
   3   6   0       27.64       29.75      1.20 o 
   4   6   0       16.27       16.63      2.06 o 
   5   6   0        1.91        1.98      1.23 o 
   6   6   0        0.12       -0.24      1.33 o 
  -8   7   0        5.50        7.43      1.53 o 
  -7   7   0        6.26        6.68      1.25 o 
  -6   7   0       29.63       24.36      1.66 o 
  -5   7   0        8.47        8.83      0.71 o 
  -4   7   0       11.71       10.04      0.71 o 
  -3   7   0       46.56       57.25      2.11 o 
  -2   7   0       46.09       44.46      1.80 o 
  -1   7   0        0.29        1.90      0.86 o 
   0   7   0        0.33        1.95      0.95 o 
   1   7   0        5.88        3.51      1.42 o 
   2   7   0       73.06       82.31      1.92 o 
   3   7   0       20.53       19.41      3.28 o 
   4   7   0       14.30       12.38      1.23 o 
   5   7   0       23.90       22.85      1.74 o 
   6   7   0        0.26        2.99      1.56 o 
  -8   8   0        1.24        1.28      1.44 o 
  -7   8   0       30.59       34.05      2.12 o 
  -6   8   0        6.07        6.17      1.26 o 
  -5   8   0       16.29       15.75      0.94 o 
  -4   8   0       28.12       29.98      1.72 o 
  -3   8   0        1.10        3.57      1.05 o 
  -2   8   0       31.79       30.88      1.77 o 
  -1   8   0      136.92      129.87      3.81 o 
   0   8   0        4.56        6.41      1.16 o 
   1   8   0       20.54       16.37      1.47 o 
   2   8   0       26.41       26.69      1.76 o 
   3   8   0       43.98       48.58      2.44 o 
   4   8   0        4.96        4.36      1.44 o 
  -8   9   0        1.29        1.60      1.57 o 
  -7   9   0        0.52        1.15      1.33 o 
  -6   9   0       32.51       28.64      1.81 o 
  -5   9   0        6.78        8.83      0.89 o 
  -4   9   0        0.02        0.95      1.11 o 
  -3   9   0        2.07        1.56      1.14 o 
  -2   9   0        2.67        4.44      1.20 o 
  -1   9   0       10.38       11.99      1.40 o 
   0   9   0       68.05       69.10      2.69 o 
   1   9   0        6.19        7.73      1.39 o 
   2   9   0        0.60        1.37      1.29 o 
   3   9   0       11.60        9.71      1.66 o 
   4   9   0       18.75       19.27      2.07 o 
  -7  10   0        1.10        1.51      1.43 o 
  -6  10   0        0.73        1.45      1.11 o 
  -5  10   0       24.98       26.97      1.27 o 
  -4  10   0       19.20       22.55      1.63 o 
  -3  10   0       43.39       40.08      2.28 o 
  -2  10   0        0.78        1.90      1.28 o 
  -1  10   0        0.05       -0.42      1.21 o 
   0  10   0        0.17       -0.34      1.13 o 
   1  10   0        1.04        1.72      1.37 o 
   2  10   0        9.79        7.05      1.62 o 
   3  10   0        1.33        0.87      1.58 o 
  -6  11   0        9.88        7.94      1.58 o 
  -5  11   0        0.25        0.43      0.86 o 
  -4  11   0        1.30        0.75      1.39 o 
  -3  11   0        3.29        2.62      1.47 o 
  -2  11   0       13.15       12.92      1.74 o 
  -1  11   0        9.39       11.10      1.71 o 
   0  11   0        0.37       -0.62      1.45 o 
   1  11   0        0.11        0.37      1.55 o 
   2  11   0       10.62       13.46      2.01 o 
  -5  12   0        4.08        4.13      1.14 o 
  -4  12   0        1.66        4.64      1.70 o 
  -3  12   0       13.45       13.16      1.92 o 
  -2  12   0        1.41        0.05      1.45 o 
  -1  12   0        5.52        6.14      1.82 o 
   0  12   0        9.17       13.06      2.02 o 
   0 -12   1        1.37        2.50      1.70 o 
   1 -12   1        1.24        0.22      1.55 o 
   2 -12   1        2.00        3.16      1.66 o 
   3 -12   1        2.50        1.29      1.62 o 
   4 -12   1        2.27        2.97      1.63 o 
   5 -12   1        0.19       -0.27      1.04 o 
  -2 -11   1        0.10       -0.90      1.62 o 
  -1 -11   1        2.89        1.88      1.57 o 
   0 -11   1        0.82        1.70      1.46 o 
   1 -11   1        0.40       -0.60      1.34 o 
   2 -11   1        0.24       -1.04      1.20 o 
   3 -11   1       27.90       28.04      2.06 o 
   4 -11   1       53.03       50.62      2.60 o 
   5 -11   1        1.54        1.20      0.87 o 
   6 -11   1        1.64        2.07      1.22 o 
  -3 -10   1       26.22       30.28      2.29 o 
  -2 -10   1        3.31        2.93      1.51 o 
  -1 -10   1        4.52        2.13      1.39 o 
   0 -10   1       23.59       25.07      1.89 o 
   1 -10   1        1.71        1.88      1.26 o 
   2 -10   1        1.10        1.27      1.05 o 
   3 -10   1        3.83        3.22      1.15 o 
   4 -10   1       13.17       14.03      1.53 o 
   5 -10   1        0.57        1.43      0.80 o 
   6 -10   1        3.24        2.11      1.14 o 
   7 -10   1        9.18        8.32      1.59 o 
  -4  -9   1        1.72        0.26      1.62 o 
  -3  -9   1       53.21       61.30      2.89 o 
  -2  -9   1       25.52       25.50      1.78 o 
  -1  -9   1      132.61      131.61      4.17 o 
   0  -9   1      200.82      201.14      5.56 o 
   1  -9   1        8.70        7.39      1.17 o 
   2  -9   1        0.70       -0.06      1.07 o 
   3  -9   1        1.07        0.29      1.08 o 
   4  -9   1        1.48        3.17      1.27 o 
   5  -9   1       35.39       35.85      1.36 o 
   6  -9   1        7.86        6.01      1.31 o 
   7  -9   1       10.50        9.49      1.43 o 
   8  -9   1        2.15        4.28      1.63 o 
  -5  -8   1        0.48        0.07      1.23 o 
  -4  -8   1        2.76        1.99      1.45 o 
  -3  -8   1       19.65       17.40      1.63 o 
  -2  -8   1        3.25        4.86      1.25 o 
  -1  -8   1      133.33      136.99      4.13 o 
   0  -8   1       35.67       39.21      1.92 o 
   1  -8   1        3.36        3.57      0.93 o 
   2  -8   1       10.59        9.64      1.15 o 
   3  -8   1      180.09      176.32      4.76 o 
   4  -8   1      113.21      100.18      3.09 o 
   5  -8   1       14.46       10.72      0.82 o 
   6  -8   1        3.28        2.34      1.02 o 
   7  -8   1        1.67        3.80      1.21 o 
   8  -8   1        1.51        0.05      1.41 o 
  -6  -7   1        1.02        0.19      1.44 o 
  -5  -7   1        2.57        1.82      1.34 o 
  -4  -7   1        0.15       -0.36      0.79 o 
  -3  -7   1        8.32        7.41      1.06 o 
  -2  -7   1       69.30       68.26      2.08 o 
  -1  -7   1        5.37        9.39      0.69 o 
   0  -7   1      760.10      797.40     13.07 o 
   1  -7   1        0.30        0.16      0.68 o 
   2  -7   1       17.64       22.77      1.31 o 
   3  -7   1        0.54        0.79      0.78 o 
   4  -7   1       95.97       93.20      2.04 o 
   5  -7   1        1.71        1.87      0.62 o 
   6  -7   1      123.91      123.04      3.98 o 
   7  -7   1        9.99       11.76      1.50 o 
   8  -7   1        1.28       -0.38      1.29 o 
  -6  -6   1       14.88       16.35      1.76 o 
  -5  -6   1       10.59        9.75      1.45 o 
  -4  -6   1        1.42        0.50      0.78 o 
  -3  -6   1        0.22        0.35      0.89 o 
  -2  -6   1        5.60        5.61      0.66 o 
  -1  -6   1       20.03       19.94      0.84 o 
   0  -6   1      150.20      159.01      2.88 o 
   1  -6   1      164.02      144.16      2.75 o 
   2  -6   1       56.23       67.47      2.19 o 
   3  -6   1      178.98      181.71      4.60 o 
   4  -6   1        2.67        3.50      1.02 o 
   5  -6   1       13.61       11.37      1.04 o 
   6  -6   1       32.74       26.81      1.72 o 
   7  -6   1        7.83        3.92      1.08 o 
   8  -6   1        3.63        1.35      1.20 o 
   9  -6   1        7.80       10.42      1.80 o 
  -7  -5   1        0.48        0.56      1.50 o 
  -6  -5   1       34.73       35.14      2.14 o 
  -5  -5   1      117.51      121.13      3.93 o 
  -4  -5   1      179.91      188.84      3.62 o 
  -3  -5   1       89.68       87.94      1.97 o 
  -2  -5   1      520.54      500.20      8.35 o 
  -1  -5   1       38.30       39.58      1.05 o 
   0  -5   1       36.46       37.88      0.95 o 
   1  -5   1      215.35      241.18      4.06 o 
   2  -5   1      261.17      305.61      5.08 o 
   3  -5   1       13.75       19.99      0.68 o 
   4  -5   1       55.72       47.87      0.96 o 
   5  -5   1        4.09        6.57      0.72 o 
   6  -5   1       22.38       26.46      1.09 o 
   7  -5   1       62.69       53.44      3.84 o 
   8  -5   1        6.66        5.18      0.92 o 
   9  -5   1        0.22        0.30      0.95 o 
  -7  -4   1        2.86        3.04      1.47 o 
  -6  -4   1        5.91        5.50      1.25 o 
  -5  -4   1       34.29       29.86      1.83 o 
  -4  -4   1      436.39      426.21      7.26 o 
  -3  -4   1      308.35      313.52      5.40 o 
  -2  -4   1      357.28      361.01      6.09 o 
  -1  -4   1      138.51      126.09      2.30 o 
   0  -4   1       57.41       58.37      3.49 o 
   1  -4   1     1172.06     1113.91     17.92 o 
   2  -4   1       91.89      108.61      2.97 o 
   3  -4   1      749.92      824.55     13.32 o 
   4  -4   1       72.56       85.65      1.40 o 
   5  -4   1      154.04      157.47      3.03 o 
   6  -4   1        3.52        4.42      0.66 o 
   7  -4   1       50.93       45.70      3.56 o 
   8  -4   1       51.30       55.66      1.77 o 
   9  -4   1        0.69       -0.68      0.99 o 
  -8  -3   1        0.37        0.41      1.41 o 
  -7  -3   1        6.62        9.59      1.46 o 
  -6  -3   1      224.31      209.66      5.90 o 
  -5  -3   1      181.55      162.74      4.67 o 
  -4  -3   1      168.91      153.28      2.89 o 
  -3  -3   1        8.47        7.26      0.55 o 
  -2  -3   1       31.09       38.64      2.83 o 
  -1  -3   1       28.51       25.01      0.73 o 
   0  -3   1       77.54       79.16      1.46 o 
   1  -3   1       71.82       75.31      1.35 o 
   2  -3   1     1754.10     1737.40     27.80 o 
   3  -3   1      152.49      123.58      1.84 o 
   4  -3   1       13.88       20.78      1.17 o 
   5  -3   1       98.62       80.66      2.13 o 
   6  -3   1      151.25      136.72      2.85 o 
   7  -3   1        0.70       -0.35      0.68 o 
   8  -3   1       15.44       16.62      1.18 o 
   9  -3   1        0.01       -0.41      0.88 o 
  -8  -2   1        0.49        0.61      1.45 o 
  -7  -2   1        1.85        3.53      0.84 o 
  -6  -2   1       33.70       35.57      1.96 o 
  -5  -2   1       40.62       41.29      1.35 o 
  -4  -2   1      146.30      142.57      2.20 o 
  -3  -2   1       86.41       88.87      1.94 o 
  -2  -2   1     3433.58     3149.44     50.38 o 
  -1  -2   1     4153.51     3769.22     86.97 o 
   0  -2   1        9.09       10.44      0.44 o 
   1  -2   1      338.10      320.48      7.34 o 
   2  -2   1     1290.98     1224.53     16.16 o 
   3  -2   1        0.31        4.07      0.35 o 
   4  -2   1      433.03      472.23      8.04 o 
   5  -2   1       11.67       15.78      0.77 o 
   6  -2   1       45.99       47.73      1.45 o 
   7  -2   1        0.55        1.48      0.74 o 
   8  -2   1       16.58       16.73      1.16 o 
   9  -2   1        0.01        0.00      1.04 o 
  -8  -1   1       91.87       95.78      2.56 o 
  -7  -1   1        4.84        6.61      0.94 o 
  -6  -1   1       53.14       51.51      1.74 o 
  -5  -1   1        0.86        1.21      0.55 o 
  -4  -1   1       71.32       76.62      1.53 o 
  -3  -1   1      252.46      230.19      4.08 o 
  -2  -1   1      587.07      610.42     10.83 o 
  -1  -1   1       35.01       58.51      1.59 o 
   0  -1   1       51.64       51.22      1.53 o 
   1  -1   1     1252.90     1169.26     27.56 o 
   2  -1   1      861.44      870.50     14.33 o 
   3  -1   1       68.11       62.48      1.33 o 
   4  -1   1       15.07       12.36      0.68 o 
   5  -1   1       81.82       77.40      1.83 o 
   6  -1   1      637.70      602.87     10.42 o 
   7  -1   1        0.21       -0.11      0.71 o 
   8  -1   1       25.50       29.34      1.45 o 
   9  -1   1        4.87        6.06      1.35 o 
  -8   0   1        0.02        0.90      0.90 o 
  -7   0   1      171.06      173.10      3.63 o 
  -6   0   1       22.14       17.43      0.96 o 
  -5   0   1        8.35        5.62      0.62 o 
  -4   0   1      442.16      398.74     13.75 o 
  -3   0   1      128.22       99.95      2.79 o 
  -2   0   1        2.59        2.18      0.20 o 
  -1   0   1     1663.06     1893.80     52.70 o 
   1   0   1       12.59       13.68      0.36 o 
   2   0   1      194.19      176.40     10.62 o 
   3   0   1      116.93      136.77      4.81 o 
   4   0   1       44.24       46.42      1.13 o 
   5   0   1      134.28      130.48      2.68 o 
   6   0   1      141.74      140.70      3.01 o 
   7   0   1      151.56      159.83      3.43 o 
   8   0   1        0.54       -0.55      0.93 o 
  -9   1   1        0.89        1.24      1.10 o 
  -8   1   1        0.60        1.18      1.40 o 
  -7   1   1       57.72       60.52      1.80 o 
  -6   1   1       51.47       52.57      1.55 o 
  -5   1   1        1.77        0.84      0.50 o 
  -4   1   1      398.21      400.41      6.90 o 
  -3   1   1       28.81       35.60      0.68 o 
  -2   1   1      781.96      748.24      9.94 o 
  -1   1   1      836.87      840.15     11.10 o 
   0   1   1      349.08      385.72      8.73 o 
   1   1   1      188.64      167.31      3.89 o 
   2   1   1      327.78      293.93      5.02 o 
   3   1   1      759.74      798.03     15.82 o 
   4   1   1       69.74       75.00      1.29 o 
   5   1   1        3.81        4.10      0.58 o 
   6   1   1      950.92      922.39     27.44 o 
   7   1   1        1.87        3.28      0.87 o 
   8   1   1        7.55        8.39      1.15 o 
  -9   2   1        2.87        4.49      1.46 o 
  -8   2   1       12.35       13.57      1.35 o 
  -7   2   1       14.04       10.51      0.91 o 
  -6   2   1        7.35        6.97      0.74 o 
  -5   2   1       46.32       43.67      1.39 o 
  -4   2   1      114.54      112.87      1.72 o 
  -3   2   1       82.22       69.04      1.20 o 
  -2   2   1       81.57       81.95      1.23 o 
  -1   2   1     1954.17     2009.21     45.02 o 
   0   2   1     4286.08     4177.05     67.09 o 
   1   2   1     4470.05     4178.43     66.85 o 
   2   2   1      182.94      214.67      3.67 o 
   3   2   1       73.80       78.77      1.60 o 
   4   2   1      105.03       92.44      1.57 o 
   5   2   1       75.27       74.17      4.62 o 
   6   2   1       40.85       36.93      1.46 o 
   7   2   1       29.25       29.94      1.98 o 
   8   2   1        0.08        0.43      1.35 o 
  -9   3   1        1.44        2.12      1.08 o 
  -8   3   1       10.45       12.95      1.78 o 
  -7   3   1        8.56        7.84      1.09 o 
  -6   3   1      315.50      309.16      5.60 o 
  -5   3   1       28.52       32.98      1.10 o 
  -4   3   1       88.40       94.48      1.50 o 
  -3   3   1      100.25       88.94      1.39 o 
  -2   3   1       45.89       47.30      0.81 o 
  -1   3   1     2446.16     2409.22     53.59 o 
   0   3   1      766.38      760.29     12.27 o 
   1   3   1      314.71      342.41      5.69 o 
   2   3   1      177.32      199.95      3.50 o 
   3   3   1        4.56       10.45      1.14 o 
   4   3   1      213.08      214.80      3.88 o 
   5   3   1       90.48       76.51      2.72 o 
   6   3   1       84.24       81.60      3.11 o 
   7   3   1       11.70       12.03      1.56 o 
  -9   4   1        5.98        5.79      1.08 o 
  -8   4   1        1.41        0.52      0.82 o 
  -7   4   1       47.70       51.67      1.63 o 
  -6   4   1       11.50       12.28      0.80 o 
  -5   4   1       38.43       37.27      0.87 o 
  -4   4   1        5.05        2.67      0.34 o 
  -3   4   1        4.33        7.77      0.59 o 
  -2   4   1      186.47      190.60      4.65 o 
  -1   4   1      152.82      154.33      3.87 o 
   0   4   1       55.34       54.00      1.11 o 
   1   4   1      104.82       97.73      1.88 o 
   2   4   1      152.65      154.82      2.85 o 
   3   4   1        1.29        6.56      0.99 o 
   4   4   1       35.89       33.51      2.92 o 
   5   4   1        1.62        0.65      1.05 o 
   6   4   1        2.94        2.91      1.28 o 
   7   4   1        1.68        1.03      1.28 o 
  -9   5   1       13.41       18.15      1.98 o 
  -8   5   1        1.28        0.18      1.25 o 
  -7   5   1        5.01        4.23      0.77 o 
  -6   5   1      134.77      134.78      2.78 o 
  -5   5   1        0.71        0.90      0.39 o 
  -4   5   1       11.48       10.73      0.47 o 
  -3   5   1       13.67       12.12      0.48 o 
  -2   5   1      225.41      223.93      5.51 o 
  -1   5   1       64.71       51.24      1.80 o 
   0   5   1        0.31        2.67      0.33 o 
   1   5   1      381.80      409.37      6.86 o 
   2   5   1       38.94       34.00      1.61 o 
   3   5   1        0.08        1.51      0.58 o 
   4   5   1        0.23       -0.01      0.68 o 
   5   5   1       17.92       16.37      1.52 o 
   6   5   1        1.79        3.47      1.35 o 
   7   5   1        0.11        1.04      1.39 o 
  -9   6   1        3.45        2.96      1.60 o 
  -8   6   1       26.38       31.11      2.04 o 
  -7   6   1       12.54       12.00      1.46 o 
  -6   6   1       43.21       40.90      2.14 o 
  -5   6   1       14.53       17.44      0.85 o 
  -4   6   1        5.23       10.08      0.66 o 
  -3   6   1       18.75       16.28      1.09 o 
  -2   6   1      381.48      379.96      9.04 o 
  -1   6   1       65.83       73.37      2.32 o 
   0   6   1       71.85       73.22      1.52 o 
   1   6   1       45.16       37.32      1.10 o 
   2   6   1        2.03        0.91      1.30 o 
   3   6   1        0.81        0.37      0.63 o 
   4   6   1       84.45       72.85      2.02 o 
   5   6   1        0.32        0.08      1.16 o 
   6   6   1        1.13        0.75      1.25 o 
  -8   7   1        9.47        5.20      1.51 o 
  -7   7   1        0.21        1.80      1.25 o 
  -6   7   1        0.30        1.37      0.92 o 
  -5   7   1        0.08        0.58      0.64 o 
  -4   7   1        1.76        1.22      0.61 o 
  -3   7   1       16.14        9.99      1.09 o 
  -2   7   1       69.65       63.17      2.24 o 
  -1   7   1      129.47      135.05      3.86 o 
   0   7   1      116.45      122.13      3.56 o 
   1   7   1      116.78      117.33      3.57 o 
   2   7   1        2.60        1.84      0.66 o 
   3   7   1        0.02       -0.73      0.71 o 
   4   7   1       15.07       18.65      1.12 o 
   5   7   1       25.98       23.75      1.86 o 
  -8   8   1       12.24       13.59      1.84 o 
  -7   8   1       46.12       48.99      2.61 o 
  -6   8   1       10.21        8.38      1.34 o 
  -5   8   1      204.33      185.70      3.65 o 
  -4   8   1      223.62      190.70      3.69 o 
  -3   8   1      257.70      247.96      6.36 o 
  -2   8   1        0.18        1.70      0.92 o 
  -1   8   1      171.73      172.88      4.83 o 
   0   8   1      171.70      155.66      4.44 o 
   1   8   1      145.38      132.67      4.05 o 
   2   8   1       32.75       33.81      1.94 o 
   3   8   1        9.96       10.13      1.51 o 
   4   8   1        0.18       -0.16      1.40 o 
  -7   9   1        0.11       -0.79      1.16 o 
  -6   9   1       18.56       18.36      1.56 o 
  -5   9   1       60.09       58.65      1.80 o 
  -4   9   1        1.54       -0.06      1.10 o 
  -3   9   1        2.30        1.66      1.03 o 
  -2   9   1        3.47        2.26      1.07 o 
  -1   9   1       30.02       32.89      2.07 o 
   0   9   1        1.02        1.64      1.22 o 
   1   9   1        0.24        0.08      1.09 o 
   2   9   1       16.72       15.01      1.70 o 
   3   9   1       28.40       25.90      2.06 o 
   4   9   1        4.17        7.82      1.75 o 
  -7  10   1       10.05       10.60      1.71 o 
  -6  10   1       30.37       29.00      1.92 o 
  -5  10   1       12.66       11.27      1.41 o 
  -4  10   1        1.66       -1.02      1.26 o 
  -3  10   1        8.01        9.21      1.52 o 
  -2  10   1       16.27       17.18      1.70 o 
  -1  10   1       55.14       51.20      2.60 o 
   0  10   1       28.81       34.16      2.14 o 
   1  10   1        1.45        3.20      1.46 o 
   2  10   1       24.31       27.27      2.16 o 
   3  10   1        8.50        6.13      1.77 o 
  -6  11   1        4.60        2.52      1.28 o 
  -5  11   1        1.58        1.24      1.77 o 
  -4  11   1        8.53        5.56      1.58 o 
  -3  11   1       15.37       16.49      1.86 o 
  -2  11   1       15.33       13.94      1.80 o 
  -1  11   1        1.60        3.95      1.58 o 
   0  11   1        1.74        3.49      1.60 o 
   1  11   1        7.99        8.31      1.81 o 
  -4  12   1        0.03       -0.38      1.64 o 
  -3  12   1        6.22        5.13      1.74 o 
  -2  12   1       11.42        9.59      1.89 o 
  -1  12   1       15.21       15.80      1.92 o 
   0 -12   2        0.24       -0.41      1.46 o 
   1 -12   2        0.08       -2.13      1.52 o 
   2 -12   2       22.63       23.13      1.99 o 
   3 -12   2        0.99        1.38      1.59 o 
   4 -12   2        1.42        1.14      1.59 o 
   5 -12   2        8.40       10.11      1.90 o 
  -2 -11   2        3.53        4.87      1.75 o 
  -1 -11   2        0.39        2.17      1.38 o 
   0 -11   2        1.18        1.13      1.44 o 
   1 -11   2        7.64        4.72      1.52 o 
   2 -11   2       13.70       13.41      1.58 o 
   3 -11   2       49.49       43.45      2.47 o 
   4 -11   2        5.22        4.78      1.47 o 
   5 -11   2        3.31        3.06      0.90 o 
   6 -11   2        4.30        4.81      1.45 o 
  -3 -10   2        1.88        1.03      1.57 o 
  -2 -10   2        2.49        1.07      1.29 o 
  -1 -10   2       10.45       10.12      1.46 o 
   0 -10   2        1.91        1.84      1.29 o 
   1 -10   2        1.21        0.55      1.07 o 
   2 -10   2        1.90        2.67      1.11 o 
   3 -10   2       65.85       63.03      2.67 o 
   4 -10   2       49.81       49.31      2.35 o 
   5 -10   2       11.33       13.25      1.02 o 
   6 -10   2        0.33        1.74      1.13 o 
   7 -10   2        7.83        9.71      1.51 o 
  -4  -9   2        1.48        1.17      1.49 o 
  -3  -9   2       36.63       31.63      2.12 o 
  -2  -9   2       39.81       43.26      2.43 o 
  -1  -9   2       14.04       11.09      1.47 o 
   0  -9   2       25.93       25.86      1.77 o 
   1  -9   2        6.75        8.01      1.16 o 
   2  -9   2        9.15        7.79      1.25 o 
   3  -9   2       31.16       33.73      1.93 o 
   4  -9   2      276.76      264.44      6.77 o 
   5  -9   2       48.06       45.64      1.52 o 
   6  -9   2        2.84        3.83      1.22 o 
   7  -9   2        4.88        4.01      1.26 o 
   8  -9   2        1.09        0.04      1.35 o 
  -5  -8   2        2.75        3.81      1.51 o 
  -4  -8   2        6.19        6.65      1.07 o 
  -3  -8   2       32.60       38.48      1.53 o 
  -2  -8   2       47.45       52.53      2.30 o 
  -1  -8   2      220.35      198.49      5.38 o 
   0  -8   2        9.46       11.17      1.16 o 
   1  -8   2        8.21       11.56      1.13 o 
   2  -8   2       15.48       20.63      1.31 o 
   3  -8   2        4.70        5.04      0.90 o 
   4  -8   2        1.33        6.70      1.09 o 
   5  -8   2        1.03        1.90      0.96 o 
   6  -8   2      198.00      196.33      5.65 o 
   7  -8   2        2.90        3.93      1.33 o 
   8  -8   2        0.08       -0.71      1.23 o 
  -6  -7   2        8.59        7.46      1.56 o 
  -5  -7   2        5.57        5.51      1.45 o 
  -4  -7   2       18.60       16.76      1.11 o 
  -3  -7   2        6.56        4.84      0.76 o 
  -2  -7   2        9.92       12.41      0.81 o 
  -1  -7   2      358.16      354.98      6.11 o 
   0  -7   2        9.25        8.59      0.60 o 
   1  -7   2        2.18        2.86      0.81 o 
   2  -7   2      114.62      126.79      3.57 o 
   3  -7   2       58.46       54.34      2.00 o 
   4  -7   2        0.36       -0.85      0.72 o 
   5  -7   2       74.24       77.53      2.81 o 
   6  -7   2        0.00        1.62      1.07 o 
   7  -7   2       45.60       41.98      2.24 o 
   8  -7   2        0.02       -0.46      1.31 o 
  -6  -6   2       12.67       10.42      1.68 o 
  -5  -6   2        9.47       12.36      1.45 o 
  -4  -6   2      152.78      156.10      3.18 o 
  -3  -6   2       26.13       25.05      1.08 o 
  -2  -6   2       53.81       56.94      1.54 o 
  -1  -6   2       53.59       56.69      1.39 o 
   0  -6   2      293.90      311.99      5.31 o 
   1  -6   2      132.78      158.89      2.84 o 
   2  -6   2      253.16      265.69      4.50 o 
   3  -6   2       14.15       10.64      0.73 o 
   4  -6   2       26.08       27.56      1.20 o 
   5  -6   2        2.77        4.58      0.76 o 
   6  -6   2      115.66      116.70      2.54 o 
   7  -6   2        2.23        2.31      1.16 o 
   8  -6   2        1.65        1.70      1.19 o 
   9  -6   2        0.05        0.43      1.38 o 
  -7  -5   2        0.48        0.52      1.37 o 
  -6  -5   2       24.54       28.40      2.06 o 
  -5  -5   2       34.83       33.85      2.18 o 
  -4  -5   2        0.63        0.88      0.68 o 
  -3  -5   2        4.62        2.95      0.92 o 
  -2  -5   2       69.66       69.18      1.57 o 
  -1  -5   2      309.17      284.64      4.88 o 
   0  -5   2       20.88       21.95      0.75 o 
   1  -5   2      480.88      494.76      8.10 o 
   2  -5   2      117.10      117.92      2.34 o 
   3  -5   2       11.68        6.57      0.43 o 
   4  -5   2        2.29        4.63      0.38 o 
   5  -5   2        2.77        3.05      0.50 o 
   6  -5   2       43.12       44.90      1.39 o 
   7  -5   2        0.91       -0.11      0.84 o 
   8  -5   2        0.18       -0.20      0.72 o 
   9  -5   2        8.72       11.03      1.68 o 
  -7  -4   2        0.61       -0.29      1.26 o 
  -6  -4   2      124.74      125.93      4.10 o 
  -5  -4   2      102.87      104.83      3.49 o 
  -4  -4   2        0.51       -0.72      0.54 o 
  -3  -4   2       20.54       15.14      0.72 o 
  -2  -4   2      677.47      653.96     10.74 o 
  -1  -4   2      220.21      220.16      3.81 o 
   0  -4   2       37.52       42.52      1.07 o 
   1  -4   2     2338.84     2332.90     37.37 o 
   2  -4   2     2485.80     2451.95     39.23 o 
   3  -4   2     1131.43     1146.46     15.22 o 
   4  -4   2        0.01        0.70      0.28 o 
   5  -4   2       38.89       36.45      1.15 o 
   6  -4   2       29.60       24.65      1.07 o 
   7  -4   2        6.05        4.98      0.73 o 
   8  -4   2        1.38        1.26      1.06 o 
   9  -4   2        1.57        2.31      1.00 o 
  -8  -3   2       12.33       10.32      1.71 o 
  -7  -3   2       12.99       11.06      1.66 o 
  -6  -3   2        0.49        0.97      1.20 o 
  -5  -3   2        2.68        2.30      0.95 o 
  -4  -3   2      184.40      178.99      3.30 o 
  -3  -3   2      181.91      198.93      3.54 o 
  -2  -3   2      750.25      696.28     16.36 o 
  -1  -3   2      179.62      168.16      4.19 o 
   0  -3   2     3699.73     3517.26     81.10 o 
   1  -3   2     1000.64      967.27     22.30 o 
   2  -3   2      613.62      649.31     10.49 o 
   3  -3   2       14.72       15.32      0.71 o 
   4  -3   2      103.30      107.80      1.64 o 
   5  -3   2        3.38        4.81      0.87 o 
   6  -3   2       57.26       56.00      1.57 o 
   7  -3   2       76.06       68.82      1.90 o 
   8  -3   2        6.64        5.13      0.91 o 
   9  -3   2       11.59       12.41      1.22 o 
  -8  -2   2       12.12       13.81      1.87 o 
  -7  -2   2       15.21       13.67      1.07 o 
  -6  -2   2        2.91        3.60      0.83 o 
  -5  -2   2        4.62        4.26      0.71 o 
  -4  -2   2       39.51       42.95      1.38 o 
  -3  -2   2      351.90      399.61      6.87 o 
  -2  -2   2     1320.25     1150.76     26.69 o 
  -1  -2   2       10.16       16.43      0.79 o 
   0  -2   2     7601.34     7836.71    180.27 o 
   1  -2   2    10965.33    10002.84    236.34 o 
   2  -2   2     3067.81     2968.93     48.99 o 
   3  -2   2      251.71      233.18      4.06 o 
   4  -2   2        2.99        3.38      0.71 o 
   5  -2   2      566.54      563.41      9.64 o 
   6  -2   2       22.16       19.37      1.40 o 
   7  -2   2        2.31        1.39      0.71 o 
   8  -2   2       21.65       21.82      1.21 o 
   9  -2   2        9.84       12.45      1.24 o 
  -8  -1   2       12.85       13.50      1.55 o 
  -7  -1   2       94.22       87.33      2.30 o 
  -6  -1   2       29.62       32.12      1.37 o 
  -5  -1   2       11.87       13.69      0.83 o 
  -4  -1   2       15.44       16.82      1.58 o 
  -3  -1   2      767.78      790.27     13.19 o 
  -2  -1   2       44.50       54.49      1.19 o 
  -1  -1   2     4858.49     5527.53    127.69 o 
   0  -1   2     2818.69     2583.93     41.45 o 
   1  -1   2      150.99      126.16      2.12 o 
   2  -1   2     1279.10     1255.83     20.61 o 
   3  -1   2      824.74      825.20     13.69 o 
   4  -1   2        4.76        8.77      0.55 o 
   5  -1   2       67.71       61.82      1.57 o 
   6  -1   2      134.03      139.17      5.12 o 
   7  -1   2      251.17      254.90      4.92 o 
   8  -1   2        3.32        2.36      0.91 o 
  -9   0   2        3.64        5.05      1.11 o 
  -8   0   2       44.85       55.82      1.93 o 
  -7   0   2       39.32       46.26      1.67 o 
  -6   0   2       15.99       19.85      0.99 o 
  -5   0   2       23.54       25.54      1.04 o 
  -4   0   2      421.31      469.20      8.05 o 
  -3   0   2      878.01      892.39     11.90 o 
  -2   0   2     5874.78     5408.52     71.47 o 
  -1   0   2      447.26      510.39     14.02 o 
   0   0   2     4021.27     3791.17     60.95 o 
   1   0   2     2023.80     1997.32     32.02 o 
   2   0   2       20.83       30.34      0.70 o 
   3   0   2      261.74      302.99     11.32 o 
   4   0   2        0.42        0.37      0.27 o 
   5   0   2       17.98       19.66      1.03 o 
   6   0   2       42.49       45.28      1.54 o 
   7   0   2        5.20        6.22      0.92 o 
   8   0   2       14.83       15.59      1.21 o 
  -9   1   2        0.01       -0.16      0.96 o 
  -8   1   2        1.02        0.32      0.87 o 
  -7   1   2       15.88       18.90      1.11 o 
  -6   1   2      116.23      101.86      2.35 o 
  -5   1   2        1.26        2.40      0.57 o 
  -4   1   2      153.87      156.28      2.31 o 
  -3   1   2      240.41      241.65      3.36 o 
  -2   1   2     1375.20     1300.12     17.18 o 
  -1   1   2     4670.35     4754.45    165.68 o 
   0   1   2     1600.37     1459.18     23.40 o 
   1   1   2     3450.37     3338.63     53.76 o 
   2   1   2      332.59      348.77     12.35 o 
   3   1   2       10.01       12.12      0.70 o 
   4   1   2       85.78       93.33      1.54 o 
   5   1   2        6.36        6.70      0.69 o 
   6   1   2      330.58      330.59      7.34 o 
   7   1   2        3.58        2.53      0.81 o 
   8   1   2       18.76       20.21      1.32 o 
  -9   2   2        0.46       -0.30      1.40 o 
  -8   2   2        2.20        0.71      0.83 o 
  -7   2   2       28.47       35.01      3.80 o 
  -6   2   2        0.04        1.00      0.68 o 
  -5   2   2      457.10      458.75      9.55 o 
  -4   2   2      401.00      396.66      5.45 o 
  -3   2   2      431.61      399.29      5.42 o 
  -2   2   2        0.59        0.99      0.31 o 
  -1   2   2     1515.34     1517.93     24.33 o 
   0   2   2     1172.34     1165.39     23.97 o 
   1   2   2     4087.47     4077.53     65.41 o 
   2   2   2       73.47       78.40      2.96 o 
   3   2   2       25.27       16.01      0.63 o 
   4   2   2      483.45      471.02     10.83 o 
   5   2   2      114.63      108.44      3.40 o 
   6   2   2       45.20       46.39      2.34 o 
   7   2   2        8.54        7.31      1.38 o 
   8   2   2        0.04        0.44      1.50 o 
  -9   3   2        0.06       -0.64      0.88 o 
  -8   3   2        3.11        3.74      0.84 o 
  -7   3   2        1.25        1.32      1.16 o 
  -6   3   2        3.61        4.68      0.69 o 
  -5   3   2      230.67      212.82      3.10 o 
  -4   3   2       35.78       36.47      0.81 o 
  -3   3   2       59.99       66.80      1.13 o 
  -2   3   2        2.96        1.39      0.24 o 
  -1   3   2       82.38      110.00      3.26 o 
   0   3   2       87.89       92.69      1.70 o 
   1   3   2      450.72      466.27      7.67 o 
   2   3   2       26.62       26.41      0.86 o 
   3   3   2       82.49       90.02      1.88 o 
   4   3   2      287.50      299.58      5.22 o 
   5   3   2       39.84       38.15      1.90 o 
   6   3   2       94.99       93.84      3.39 o 
   7   3   2        1.77        2.44      1.38 o 
  -9   4   2        2.53        4.32      1.59 o 
  -8   4   2       32.25       32.27      3.72 o 
  -7   4   2      151.14      135.58      2.94 o 
  -6   4   2       27.18       23.83      1.05 o 
  -5   4   2        1.81        2.39      0.43 o 
  -4   4   2       41.24       40.12      0.88 o 
  -3   4   2      479.32      513.56      6.96 o 
  -2   4   2      172.65      170.66      2.94 o 
  -1   4   2      286.20      279.25      6.68 o 
   0   4   2     1818.88     1753.01     28.12 o 
   1   4   2       42.64       47.62      1.14 o 
   2   4   2      559.30      627.29     10.34 o 
   3   4   2       10.82       14.80      0.74 o 
   4   4   2       26.99       29.15      1.28 o 
   5   4   2       86.33       77.27      2.89 o 
   6   4   2       10.00       16.12      1.63 o 
   7   4   2        0.06        0.26      1.28 o 
  -9   5   2        5.14        3.52      1.44 o 
  -8   5   2        0.75       -0.46      1.25 o 
  -7   5   2        1.34        1.96      1.05 o 
  -6   5   2        1.03        0.83      0.85 o 
  -5   5   2       15.71       15.95      0.61 o 
  -4   5   2        0.07        0.19      0.35 o 
  -3   5   2      126.20      148.04      2.32 o 
  -2   5   2       21.52       21.81      1.19 o 
  -1   5   2      108.97      121.92      3.37 o 
   0   5   2      408.66      432.63      7.18 o 
   1   5   2      542.37      544.79      9.03 o 
   2   5   2        0.87        0.38      0.49 o 
   3   5   2      186.82      179.17      3.39 o 
   4   5   2       62.39       61.98      2.79 o 
   5   5   2        0.00        0.14      1.09 o 
   6   5   2        3.39        5.03      1.29 o 
  -8   6   2        0.46       -0.01      1.17 o 
  -7   6   2        0.06       -0.18      1.02 o 
  -6   6   2      148.20      141.80      4.38 o 
  -5   6   2       16.31       15.94      1.43 o 
  -4   6   2        8.34        9.71      0.88 o 
  -3   6   2      613.39      595.62     13.82 o 
  -2   6   2       51.11       49.68      1.95 o 
  -1   6   2        0.67       -0.19      0.67 o 
   0   6   2        0.11        0.41      0.38 o 
   1   6   2       12.29       12.45      0.66 o 
   2   6   2      189.29      174.48      3.31 o 
   3   6   2       46.47       47.92      1.46 o 
   4   6   2       44.86       40.59      2.34 o 
   5   6   2        1.74        2.43      1.13 o 
   6   6   2        1.48        4.34      1.49 o 
  -8   7   2        6.07        7.62      1.47 o 
  -7   7   2       15.52       14.56      1.63 o 
  -6   7   2        4.46        3.43      1.17 o 
  -5   7   2       23.01       23.94      1.03 o 
  -4   7   2        0.86        0.30      0.61 o 
  -3   7   2       56.03       59.53      2.28 o 
  -2   7   2        1.56        0.48      0.91 o 
  -1   7   2       68.22       69.04      2.46 o 
   0   7   2       11.26       12.06      1.27 o 
   1   7   2       55.69       55.89      2.36 o 
   2   7   2       47.63       49.05      2.28 o 
   3   7   2       85.38       83.51      4.71 o 
   4   7   2        7.31        8.21      0.96 o 
   5   7   2        4.02        4.12      1.39 o 
  -8   8   2        6.75        4.99      1.62 o 
  -7   8   2        1.09        0.87      1.34 o 
  -6   8   2        1.37        1.31      1.04 o 
  -5   8   2       33.72       32.01      1.39 o 
  -4   8   2      158.27      160.31      8.02 o 
  -3   8   2      175.23      176.30      4.90 o 
  -2   8   2        0.68       -0.69      1.02 o 
  -1   8   2        7.47        7.43      1.17 o 
   0   8   2       71.79       68.67      2.74 o 
   1   8   2       28.41       28.12      1.81 o 
   2   8   2       24.49       25.39      1.78 o 
   3   8   2       28.22       28.49      1.98 o 
   4   8   2        7.34        5.05      1.64 o 
  -7   9   2        8.06        8.79      1.50 o 
  -6   9   2       33.49       33.23      2.06 o 
  -5   9   2        3.30        4.42      0.84 o 
  -4   9   2       13.65       16.17      1.45 o 
  -3   9   2       42.27       35.45      1.98 o 
  -2   9   2        3.71        4.31      1.27 o 
  -1   9   2       61.77       71.31      2.90 o 
   0   9   2        4.05        1.65      1.28 o 
   1   9   2        0.00       -0.98      1.23 o 
   2   9   2        5.61        6.76      1.53 o 
   3   9   2        4.34        2.98      1.56 o 
  -7  10   2        6.63        6.85      1.64 o 
  -6  10   2        0.87        1.84      1.35 o 
  -5  10   2        0.57       -0.62      0.88 o 
  -4  10   2        1.61        1.39      1.43 o 
  -3  10   2        1.57        0.13      1.17 o 
  -2  10   2        6.21        6.16      1.37 o 
  -1  10   2       32.34       31.34      1.98 o 
   0  10   2       37.86       36.61      2.24 o 
   1  10   2       17.69       19.44      1.90 o 
   2  10   2        2.49        2.80      1.62 o 
  -5  11   2       10.28       10.97      1.14 o 
  -4  11   2        0.49       -0.19      1.59 o 
  -3  11   2        3.65        5.21      1.60 o 
  -2  11   2        3.89        6.11      1.47 o 
  -1  11   2        2.37        2.34      1.56 o 
   0  11   2       13.39       14.86      1.89 o 
   1  11   2        9.87        9.45      1.88 o 
  -3  12   2        0.00       -0.73      1.68 o 
  -2  12   2        0.02        1.26      1.75 o 
  -1 -12   3        0.07        0.84      1.74 o 
   0 -12   3        0.82       -2.23      1.57 o 
   1 -12   3        6.62        8.90      1.78 o 
   2 -12   3        8.44        6.67      1.76 o 
   3 -12   3        0.86       -0.23      1.52 o 
   4 -12   3        4.46        2.83      1.62 o 
  -2 -11   3       14.21       17.45      1.90 o 
  -1 -11   3       11.58       10.41      1.63 o 
   0 -11   3        5.62        6.25      1.58 o 
   1 -11   3       18.43       16.58      1.81 o 
   2 -11   3       79.12       97.04      3.59 o 
   3 -11   3        0.24       -1.08      1.20 o 
   4 -11   3        0.75       -1.10      1.32 o 
   6 -11   3        1.04        1.07      1.32 o 
  -3 -10   3        4.41        3.07      1.46 o 
  -2 -10   3        0.38       -0.07      1.43 o 
  -1 -10   3        5.06        5.65      1.47 o 
   0 -10   3        3.25        2.78      1.17 o 
   1 -10   3        1.82        2.46      1.14 o 
   2 -10   3       21.35       20.47      1.57 o 
   3 -10   3       55.66       59.37      2.62 o 
   4 -10   3       43.36       41.25      2.32 o 
   5 -10   3        2.85        2.81      1.17 o 
   6 -10   3        0.97        1.38      1.11 o 
   7 -10   3        1.00       -0.91      1.34 o 
  -4  -9   3       27.12       26.52      2.11 o 
  -3  -9   3       16.56       18.90      1.83 o 
  -2  -9   3       49.22       54.17      2.64 o 
  -1  -9   3       19.90       19.80      1.68 o 
   0  -9   3       11.73       10.58      1.26 o 
   1  -9   3       10.40        9.56      1.29 o 
   2  -9   3       12.98       14.52      1.41 o 
   3  -9   3       53.75       43.68      2.12 o 
   4  -9   3        4.02        3.67      1.15 o 
   5  -9   3        0.73       -0.14      1.01 o 
   6  -9   3        0.50       -0.12      0.97 o 
   7  -9   3        1.57        2.11      1.15 o 
   8  -9   3        0.06       -0.54      1.46 o 
  -5  -8   3        2.63        4.77      1.43 o 
  -4  -8   3        0.02       -0.12      0.93 o 
  -3  -8   3       33.79       34.48      2.68 o 
  -2  -8   3       67.83       68.05      1.79 o 
  -1  -8   3      149.82      141.26      2.85 o 
   0  -8   3       51.59       50.42      2.23 o 
   1  -8   3        6.54        6.28      0.97 o 
   2  -8   3        0.16       -0.48      0.75 o 
   3  -8   3        0.43        0.97      0.91 o 
   4  -8   3       17.40       17.49      1.26 o 
   5  -8   3       53.86       44.66      2.07 o 
   6  -8   3       15.77       17.09      1.44 o 
   7  -8   3        0.16       -0.59      1.07 o 
   8  -8   3        0.48       -0.01      1.25 o 
  -6  -7   3        3.56        5.39      1.55 o 
  -5  -7   3       35.80       35.05      2.17 o 
  -4  -7   3      254.32      255.55      4.80 o 
  -3  -7   3       71.44       76.32      3.35 o 
  -2  -7   3       31.39       35.39      1.31 o 
  -1  -7   3      158.60      150.49      2.95 o 
   0  -7   3        0.46       -0.43      0.47 o 
   1  -7   3       12.00       11.76      0.66 o 
   2  -7   3       12.51        9.18      0.69 o 
   3  -7   3       12.57       12.78      1.02 o 
   4  -7   3        4.83        4.91      0.89 o 
   5  -7   3      135.27      139.40      4.16 o 
   6  -7   3       19.30       16.97      1.47 o 
   7  -7   3        0.63        1.35      1.07 o 
   8  -7   3        3.24        3.55      1.40 o 
  -6  -6   3        2.26        2.20      1.50 o 
  -5  -6   3        0.79        0.69      1.17 o 
  -4  -6   3        1.82        2.58      0.79 o 
  -3  -6   3       69.66       65.70      1.71 o 
  -2  -6   3       30.61       32.08      3.02 o 
  -1  -6   3       54.79       49.42      1.58 o 
   0  -6   3      193.08      168.48      3.07 o 
   1  -6   3      256.53      268.25      4.59 o 
   2  -6   3        0.81        1.54      0.68 o 
   3  -6   3       80.59       99.40      1.93 o 
   4  -6   3        0.05        0.38      0.37 o 
   5  -6   3      286.99      263.87      4.79 o 
   6  -6   3       87.21       90.82      2.16 o 
   7  -6   3       13.60       15.92      1.02 o 
   8  -6   3        3.58        3.53      1.38 o 
  -7  -5   3        3.55        6.37      1.74 o 
  -6  -5   3       27.92       27.93      1.94 o 
  -5  -5   3       80.40       62.25      2.59 o 
  -4  -5   3       36.52       36.74      1.32 o 
  -3  -5   3       12.27       15.14      0.82 o 
  -2  -5   3      241.27      235.03      4.17 o 
  -1  -5   3      551.91      534.32      8.85 o 
   0  -5   3      243.64      276.61      4.71 o 
   1  -5   3      193.43      218.14      3.75 o 
   2  -5   3     1373.90     1414.16     22.73 o 
   3  -5   3      772.65      764.71     13.24 o 
   4  -5   3       36.29       31.59      0.80 o 
   5  -5   3       20.34       20.38      0.90 o 
   6  -5   3       56.67       51.02      1.52 o 
   7  -5   3       75.66       71.71      1.93 o 
   8  -5   3        1.62        1.37      0.83 o 
   9  -5   3        0.01        0.68      1.05 o 
  -7  -4   3        0.02       -1.41      1.40 o 
  -6  -4   3        0.13       -0.23      1.05 o 
  -5  -4   3        6.01        8.62      1.25 o 
  -4  -4   3        2.24        2.51      0.99 o 
  -3  -4   3      291.27      302.38      5.25 o 
  -2  -4   3       48.12       43.77      1.69 o 
  -1  -4   3       52.12       62.03      1.92 o 
   0  -4   3      968.08      943.78     21.86 o 
   1  -4   3     1306.27     1362.24     31.38 o 
   2  -4   3       76.11       87.60      1.66 o 
   3  -4   3      333.39      390.93      5.35 o 
   4  -4   3      120.48      119.54      1.83 o 
   5  -4   3        1.23        1.61      0.62 o 
   6  -4   3        1.09        1.07      0.58 o 
   7  -4   3       33.79       30.60      1.36 o 
   8  -4   3        4.39        2.92      0.91 o 
   9  -4   3        1.08        1.47      1.06 o 
  -8  -3   3        8.69       17.97      2.05 o 
  -7  -3   3        0.02       -1.25      1.20 o 
  -6  -3   3        3.85        2.80      1.14 o 
  -5  -3   3       42.35       39.97      1.99 o 
  -4  -3   3       62.20       67.40      2.41 o 
  -3  -3   3        4.54        2.86      0.73 o 
  -2  -3   3      110.37      100.44      2.85 o 
  -1  -3   3      460.75      439.39     10.40 o 
   0  -3   3     2903.55     2845.72     65.77 o 
   1  -3   3     2423.73     2540.95     58.68 o 
   2  -3   3      708.44      715.41     16.65 o 
   3  -3   3       20.10       21.52      0.71 o 
   4  -3   3     1064.00     1140.20     15.16 o 
   5  -3   3      176.01      160.49      3.09 o 
   6  -3   3        0.11        0.09      0.62 o 
   7  -3   3      109.07       98.94      3.37 o 
   8  -3   3        1.82        2.19      0.93 o 
   9  -3   3        9.19        8.06      1.15 o 
  -8  -2   3       17.57       19.91      1.90 o 
  -7  -2   3        0.64       -0.22      0.84 o 
  -6  -2   3        0.56       -0.07      0.65 o 
  -5  -2   3       69.50       67.55      2.63 o 
  -4  -2   3       11.71        7.42      0.62 o 
  -3  -2   3      113.21      117.45      2.32 o 
  -2  -2   3      316.96      339.25      8.19 o 
  -1  -2   3      285.86      249.49      6.02 o 
   0  -2   3      162.24      170.40      4.16 o 
   1  -2   3     1406.04     1355.73     31.23 o 
   2  -2   3     1366.83     1286.11     26.48 o 
   3  -2   3      560.14      619.14     10.35 o 
   4  -2   3      687.44      733.44     12.29 o 
   5  -2   3      254.75      256.04      4.65 o 
   6  -2   3       47.04       50.11      1.52 o 
   7  -2   3       58.87       60.08      4.71 o 
   8  -2   3        0.00        0.35      1.39 o 
  -8  -1   3        0.02        1.16      0.92 o 
  -7  -1   3       14.34       21.38      1.18 o 
  -6  -1   3       17.16       15.87      1.00 o 
  -5  -1   3       19.61       22.62      1.98 o 
  -4  -1   3      338.82      350.95      6.17 o 
  -3  -1   3       88.84       84.75      1.77 o 
  -2  -1   3      413.03      415.49      6.86 o 
  -1  -1   3      904.77      882.89     15.53 o 
   0  -1   3     1782.26     1563.67     25.16 o 
   1  -1   3     1301.41     1308.78     32.05 o 
   2  -1   3       13.18       15.27      0.62 o 
   3  -1   3      373.85      440.30     11.67 o 
   4  -1   3      583.39      666.17     37.85 o 
   5  -1   3        3.31        1.22      0.61 o 
   6  -1   3      858.46      811.79     13.81 o 
   7  -1   3      337.91      318.93      5.95 o 
   8  -1   3       27.62       29.87      1.45 o 
  -8   0   3        0.20        0.61      0.91 o 
  -7   0   3       56.41       63.28      1.92 o 
  -6   0   3        0.18        0.41      0.93 o 
  -5   0   3       29.49       30.40      1.13 o 
  -4   0   3       47.64       52.00      1.01 o 
  -3   0   3      116.11      133.64      1.99 o 
  -2   0   3      337.26      374.09      6.16 o 
  -1   0   3    11979.72    11832.55    155.80 o 
   0   0   3     2265.25     2415.74     38.73 o 
   1   0   3      798.32      808.92     10.73 o 
   2   0   3       64.80       85.98      2.73 o 
   3   0   3      131.17      152.42      5.22 o 
   4   0   3       21.45       28.39      1.13 o 
   5   0   3      252.05      230.75      4.30 o 
   6   0   3       38.02       40.27      1.51 o 
   7   0   3      187.04      191.70      3.96 o 
   8   0   3        6.33        6.45      1.08 o 
  -9   1   3        3.94        4.89      2.09 o 
  -8   1   3       11.30       10.43      2.43 o 
  -7   1   3        1.00       -0.44      0.79 o 
  -6   1   3        0.78        1.25      0.70 o 
  -5   1   3        3.76        4.65      0.41 o 
  -4   1   3      225.60      218.28      3.13 o 
  -3   1   3        7.56        6.80      0.38 o 
  -2   1   3      891.35      789.72     10.51 o 
  -1   1   3     8549.81     8145.17    107.47 o 
   0   1   3      972.21      969.39     15.60 o 
   1   1   3     1223.34     1217.29     19.54 o 
   2   1   3     1114.33     1150.12     15.24 o 
   3   1   3      490.28      467.35      7.93 o 
   4   1   3      182.93      202.41      2.97 o 
   5   1   3       30.25       29.15      2.52 o 
   6   1   3       20.02       21.06      1.12 o 
   7   1   3        0.04       -0.38      0.82 o 
   8   1   3        6.07        7.05      1.09 o 
  -9   2   3        0.23        1.12      1.02 o 
  -8   2   3        8.00        7.84      0.97 o 
  -7   2   3        8.18        8.43      0.93 o 
  -6   2   3      272.82      264.93      4.93 o 
  -5   2   3        1.60        1.24      0.37 o 
  -4   2   3      162.28      146.24      2.20 o 
  -3   2   3      263.55      284.51      3.95 o 
  -2   2   3     1020.47     1028.20     13.64 o 
  -1   2   3       67.70       86.66      1.58 o 
   0   2   3     2304.02     2139.98     34.22 o 
   1   2   3      728.70      742.67     12.04 o 
   2   2   3      822.03      840.66     24.31 o 
   3   2   3      149.12      138.84      2.80 o 
   4   2   3       45.68       49.56      1.33 o 
   5   2   3      107.23       88.32      2.96 o 
   6   2   3       32.82       37.29      2.01 o 
   7   2   3       13.09       14.29      1.56 o 
   8   2   3        5.13        5.81      1.66 o 
  -9   3   3        1.76        3.98      1.77 o 
  -8   3   3        0.61        0.18      0.88 o 
  -7   3   3      102.56       99.54      4.61 o 
  -6   3   3        5.38        7.94      1.14 o 
  -5   3   3       20.96       19.33      0.67 o 
  -4   3   3       15.82       13.04      0.50 o 
  -3   3   3      235.59      209.84      2.99 o 
  -2   3   3      142.21      134.47      1.98 o 
  -1   3   3     1605.81     1499.94     33.58 o 
   0   3   3        0.11        6.18      0.37 o 
   1   3   3      328.82      348.05      5.82 o 
   2   3   3      307.65      333.13      5.64 o 
   3   3   3       12.31       16.10      0.72 o 
   4   3   3        2.98        2.99      0.61 o 
   5   3   3       18.20       19.18      1.40 o 
   6   3   3        0.33        0.23      1.13 o 
   7   3   3       16.72       19.74      1.86 o 
  -9   4   3        0.15        1.28      1.50 o 
  -8   4   3        8.86        9.07      1.00 o 
  -7   4   3       33.52       31.61      1.36 o 
  -6   4   3       96.65       99.45      2.27 o 
  -5   4   3       14.42       18.00      0.65 o 
  -4   4   3       32.48       32.88      1.05 o 
  -3   4   3       43.84       43.97      0.89 o 
  -2   4   3      596.73      621.13     10.13 o 
  -1   4   3     1193.16     1244.63     20.05 o 
   0   4   3       82.00       76.44      1.54 o 
   1   4   3        1.41        0.41      0.40 o 
   2   4   3       10.65       16.19      0.73 o 
   3   4   3       12.58       13.95      0.74 o 
   4   4   3       21.62       19.54      1.41 o 
   5   4   3       28.08       24.58      1.57 o 
   6   4   3        3.10        1.39      1.25 o 
   7   4   3       16.79       21.42      1.88 o 
  -9   5   3       18.32       14.58      1.93 o 
  -8   5   3        6.71        6.89      1.41 o 
  -7   5   3      184.72      180.27      5.33 o 
  -6   5   3        0.25        0.29      0.93 o 
  -5   5   3       58.28       59.05      1.57 o 
  -4   5   3       95.04       84.67      4.47 o 
  -3   5   3      278.34      285.80      9.83 o 
  -2   5   3        2.59        1.76      0.67 o 
  -1   5   3       58.43       46.88      1.04 o 
   0   5   3      315.01      339.82      5.74 o 
   1   5   3       10.23       10.97      0.79 o 
   2   5   3       17.08       18.17      0.79 o 
   3   5   3      127.89      110.97      2.36 o 
   4   5   3       30.62       31.55      1.32 o 
   5   5   3        0.58        0.73      1.11 o 
   6   5   3        4.01        4.55      1.29 o 
  -8   6   3        5.17        6.55      1.43 o 
  -7   6   3       38.54       36.65      2.12 o 
  -6   6   3       88.04       89.94      3.19 o 
  -5   6   3       34.58       37.84      1.30 o 
  -4   6   3      209.10      191.19      3.60 o 
  -3   6   3      538.10      511.78     11.15 o 
  -2   6   3       27.53       28.99      1.59 o 
  -1   6   3       85.12       79.27      2.59 o 
   0   6   3      317.65      279.28      6.98 o 
   1   6   3      160.21      162.50      3.06 o 
   2   6   3       60.34       60.21      1.59 o 
   3   6   3        7.65       10.16      1.01 o 
   4   6   3       52.66       50.73      1.64 o 
   5   6   3        0.45       -0.62      1.19 o 
   6   6   3        4.94        4.62      1.53 o 
  -8   7   3       14.14       13.89      1.86 o 
  -7   7   3       30.98       32.85      2.12 o 
  -6   7   3      119.16      126.52      4.06 o 
  -5   7   3       79.97       75.46      1.92 o 
  -4   7   3        1.92        0.44      0.64 o 
  -3   7   3       52.72       56.37      2.38 o 
  -2   7   3      114.94      103.42      3.21 o 
  -1   7   3       65.00       56.93      2.36 o 
   0   7   3      129.80      121.03      3.72 o 
   1   7   3       16.41       17.55      1.46 o 
   2   7   3        2.55        4.12      1.09 o 
   3   7   3       23.62       21.62      1.71 o 
   4   7   3       26.17       25.49      1.96 o 
   5   7   3        0.16        0.60      1.37 o 
  -8   8   3        0.37       -1.47      1.49 o 
  -7   8   3       40.74       44.28      2.47 o 
  -6   8   3       27.20       29.61      1.93 o 
  -5   8   3       13.23       11.05      1.19 o 
  -4   8   3        0.11        0.67      0.73 o 
  -3   8   3       30.90       31.79      1.86 o 
  -2   8   3       86.98      101.40      3.31 o 
  -1   8   3       73.40       69.24      2.77 o 
   0   8   3        0.01        1.10      1.02 o 
   1   8   3        4.33        4.01      1.27 o 
   2   8   3       19.86       18.36      1.70 o 
   3   8   3       33.65       32.88      2.10 o 
   4   8   3       20.96       16.58      1.86 o 
  -7   9   3       11.40       10.55      1.71 o 
  -6   9   3        0.50        1.53      1.28 o 
  -5   9   3        1.30        1.09      0.80 o 
  -4   9   3        0.17       -0.10      0.73 o 
  -3   9   3       18.15       20.33      1.74 o 
  -2   9   3       34.13       38.84      2.24 o 
  -1   9   3       39.71       42.09      2.37 o 
   0   9   3        2.33        0.91      1.28 o 
   1   9   3       44.71       40.22      2.40 o 
   2   9   3        0.85        1.62      1.46 o 
   3   9   3        1.26        3.51      1.58 o 
  -6  10   3        0.25       -0.37      1.33 o 
  -5  10   3        0.31        0.44      0.92 o 
  -4  10   3        6.51        6.37      1.01 o 
  -3  10   3        8.84       12.05      1.58 o 
  -2  10   3       17.63       17.67      1.80 o 
  -1  10   3       17.10       16.42      1.66 o 
   0  10   3       44.01       45.48      2.65 o 
   1  10   3        0.22       -0.41      1.47 o 
   2  10   3        1.64        0.72      1.43 o 
  -5  11   3        1.66        1.38      1.43 o 
  -4  11   3        1.52        2.06      1.64 o 
  -3  11   3        0.88        2.47      1.46 o 
  -2  11   3        0.11       -1.46      1.29 o 
  -1  11   3        0.14       -1.55      1.50 o 
   0  11   3        0.36       -0.43      1.41 o 
  -1 -12   4        1.16       -0.37      1.52 o 
   0 -12   4        0.01       -0.86      1.57 o 
   1 -12   4        0.93        2.02      1.47 o 
   2 -12   4        3.73        4.49      1.53 o 
   3 -12   4        1.43       -1.74      1.52 o 
   4 -12   4        2.90        1.28      1.58 o 
  -2 -11   4        0.55       -0.85      1.60 o 
  -1 -11   4        1.66        1.15      1.52 o 
   0 -11   4        0.29        2.08      1.46 o 
   1 -11   4        1.71        0.04      1.38 o 
   2 -11   4        2.83        2.60      1.47 o 
   3 -11   4       30.75       30.39      2.07 o 
   4 -11   4        5.34        6.34      1.47 o 
   6 -11   4        0.14        0.05      1.17 o 
  -3 -10   4        3.72        3.32      1.58 o 
  -2 -10   4        1.69        1.44      1.43 o 
  -1 -10   4       29.31       30.29      1.95 o 
   0 -10   4        5.76        6.62      1.39 o 
   1 -10   4       10.57        9.65      1.45 o 
   2 -10   4       14.90       20.95      1.59 o 
   3 -10   4       15.76       14.64      1.59 o 
   4 -10   4       78.40       76.78      2.91 o 
   5 -10   4       37.37       38.16      2.08 o 
   6 -10   4        0.15        0.20      1.20 o 
   7 -10   4        0.21        0.55      1.39 o 
  -4  -9   4        0.42        1.87      1.53 o 
  -3  -9   4       26.82       28.05      2.02 o 
  -2  -9   4       66.16       57.11      2.71 o 
  -1  -9   4       76.25       80.15      3.08 o 
   0  -9   4        0.97       -0.67      1.08 o 
   1  -9   4        0.31        0.06      1.08 o 
   2  -9   4       27.98       24.28      1.63 o 
   3  -9   4        0.72        1.27      1.07 o 
   4  -9   4       28.98       31.34      1.87 o 
   5  -9   4        0.60       -0.35      0.91 o 
   6  -9   4        6.21        4.87      1.27 o 
   7  -9   4        2.39        0.59      1.29 o 
   8  -9   4        0.03        1.38      1.40 o 
  -5  -8   4        4.62        6.42      1.68 o 
  -4  -8   4       66.57       71.68      5.41 o 
  -3  -8   4       88.83       95.48      2.35 o 
  -2  -8   4        1.43        1.56      0.71 o 
  -1  -8   4       58.55       59.39      1.67 o 
   0  -8   4       13.81       16.59      1.28 o 
   1  -8   4        0.04        0.23      0.79 o 
   2  -8   4       32.41       31.50      1.76 o 
   3  -8   4       23.77       25.80      1.46 o 
   4  -8   4        0.67        1.52      0.90 o 
   5  -8   4        6.55        6.38      1.14 o 
   6  -8   4       21.01       18.61      1.56 o 
   7  -8   4       11.96       12.73      1.58 o 
   8  -8   4        6.25        7.34      1.65 o 
  -6  -7   4        0.15        0.60      1.57 o 
  -5  -7   4        9.34       13.16      1.71 o 
  -4  -7   4        0.21        0.97      0.81 o 
  -3  -7   4        0.25        0.80      0.75 o 
  -2  -7   4        5.94        6.59      0.77 o 
  -1  -7   4      281.24      276.27      4.91 o 
   0  -7   4       77.41       75.03      1.71 o 
   1  -7   4        0.36        0.20      0.45 o 
   2  -7   4       32.24       28.74      1.31 o 
   3  -7   4       85.47       82.30      1.75 o 
   4  -7   4       11.19       11.27      1.03 o 
   5  -7   4      245.06      244.06      6.55 o 
   6  -7   4        1.58        1.98      1.09 o 
   7  -7   4        7.78        4.62      1.29 o 
   8  -7   4        1.81        4.81      1.46 o 
  -6  -6   4       21.98       21.20      2.04 o 
  -5  -6   4       13.34       16.72      1.08 o 
  -4  -6   4      217.84      228.55      4.32 o 
  -3  -6   4       32.61       31.78      1.29 o 
  -2  -6   4       61.26       59.88      1.84 o 
  -1  -6   4       64.23       73.44      1.68 o 
   0  -6   4      175.72      160.84      2.98 o 
   1  -6   4        0.29        8.08      0.54 o 
   2  -6   4      249.74      256.77      4.43 o 
   3  -6   4      479.42      485.46      8.05 o 
   4  -6   4       58.24       56.98      1.14 o 
   5  -6   4       21.35       18.33      0.87 o 
   6  -6   4        4.62        4.93      0.71 o 
   7  -6   4        6.30        5.97      0.88 o 
   8  -6   4        0.13       -0.17      0.88 o 
  -7  -5   4        4.58        5.52      1.74 o 
  -6  -5   4        2.65        0.23      1.34 o 
  -5  -5   4        7.85        7.53      1.14 o 
  -4  -5   4       51.91       51.95      1.54 o 
  -3  -5   4      139.17      132.12      3.49 o 
  -2  -5   4        3.20        2.17      0.79 o 
  -1  -5   4       15.25       18.36      1.14 o 
   0  -5   4      267.01      296.40      7.17 o 
   1  -5   4       54.86       40.56      1.37 o 
   2  -5   4        1.03        0.38      0.42 o 
   3  -5   4      500.81      516.82      8.51 o 
   4  -5   4       96.57       93.24      1.55 o 
   5  -5   4        0.02       -0.23      0.45 o 
   6  -5   4       12.85       12.09      0.86 o 
   7  -5   4       13.19       14.18      1.01 o 
   8  -5   4        2.03        2.27      0.86 o 
  -7  -4   4        1.84        1.90      1.38 o 
  -6  -4   4        8.79       11.70      1.59 o 
  -5  -4   4       23.05       21.24      1.03 o 
  -4  -4   4       45.16       47.20      2.06 o 
  -3  -4   4       10.57       12.49      1.05 o 
  -2  -4   4        6.42        4.06      0.69 o 
  -1  -4   4        2.82        3.46      0.55 o 
   0  -4   4      103.94      102.48      2.73 o 
   1  -4   4      607.75      688.58     16.05 o 
   2  -4   4     1455.85     1539.17     35.52 o 
   3  -4   4     2027.19     2110.42     34.61 o 
   4  -4   4      254.15      243.06      3.46 o 
   5  -4   4       19.19       19.93      0.85 o 
   6  -4   4        4.42        6.84      2.33 o 
   7  -4   4       57.61       51.34      2.43 o 
   8  -4   4        2.13        3.72      0.85 o 
  -8  -3   4       19.91       18.17      1.95 o 
  -7  -3   4        2.92        2.34      1.46 o 
  -6  -3   4        0.00       -0.44      1.17 o 
  -5  -3   4       12.77       13.04      1.40 o 
  -4  -3   4       31.79       32.66      1.70 o 
  -3  -3   4      502.71      461.63     11.20 o 
  -2  -3   4       13.24       11.22      0.87 o 
  -1  -3   4      262.88      255.37      6.24 o 
   0  -3   4      161.60      168.44      4.18 o 
   1  -3   4      363.15      397.83      9.40 o 
   2  -3   4      101.47      109.66      2.91 o 
   3  -3   4       15.45       20.19      0.72 o 
   4  -3   4       63.08       84.15      1.81 o 
   5  -3   4      134.77      127.80      2.59 o 
   6  -3   4       97.12       97.39      3.12 o 
   7  -3   4      319.84      313.18      5.84 o 
   8  -3   4       19.85       20.56      9.67 o 
  -8  -2   4        0.16        1.53      1.45 o 
  -7  -2   4       95.75       99.70      4.01 o 
  -6  -2   4        3.36        2.37      0.82 o 
  -5  -2   4        4.41        6.77      1.74 o 
  -4  -2   4       21.69       23.63      1.01 o 
  -3  -2   4     2043.60     2123.98     34.90 o 
  -2  -2   4     3795.89     3543.65     81.42 o 
  -1  -2   4     6047.48     5716.64    103.96 o 
   0  -2   4     1451.03     1351.06     38.44 o 
   1  -2   4      483.65      458.39      7.49 o 
   2  -2   4      153.90      175.05      3.01 o 
   3  -2   4      501.07      583.75     23.19 o 
   4  -2   4      365.53      332.98      5.81 o 
   5  -2   4      159.87      133.60      5.10 o 
   6  -2   4       36.30       31.97      1.24 o 
   7  -2   4       20.24       19.72      1.67 o 
   8  -2   4        3.07        4.05      0.89 o 
  -8  -1   4        4.16        4.77      1.06 o 
  -7  -1   4       79.16       76.48      5.45 o 
  -6  -1   4        9.29        9.71      0.89 o 
  -5  -1   4        4.93        8.90      0.76 o 
  -4  -1   4        2.15        2.34      0.55 o 
  -3  -1   4      465.74      455.74      6.24 o 
  -2  -1   4       65.08       68.22      1.14 o 
  -1  -1   4     1822.79     1734.13     27.76 o 
   0  -1   4     1263.14     1294.78     33.90 o 
   1  -1   4      895.62      899.79     18.05 o 
   2  -1   4      140.77      193.68      5.73 o 
   3  -1   4      356.95      476.27      9.75 o 
   4  -1   4       69.78       63.30      1.56 o 
   5  -1   4       18.18       15.47      0.84 o 
   6  -1   4       67.62       63.23      1.77 o 
   7  -1   4       31.95       34.99      1.50 o 
   8  -1   4        0.31        0.33      0.89 o 
  -8   0   4       27.32       29.90      1.44 o 
  -7   0   4        0.41        0.52      0.80 o 
  -6   0   4       16.56       14.62      0.93 o 
  -5   0   4        0.24        0.29      0.56 o 
  -4   0   4       16.56       29.09      0.77 o 
  -3   0   4      724.32      731.75      9.83 o 
  -2   0   4      534.10      639.70      8.57 o 
  -1   0   4     1377.54     1295.79     21.26 o 
   0   0   4     4449.81     4420.97     70.95 o 
   1   0   4      389.37      376.59      6.21 o 
   2   0   4      313.68      321.01     10.36 o 
   3   0   4      174.39      201.64      2.88 o 
   4   0   4      209.35      240.24      6.49 o 
   5   0   4       35.39       37.74      2.78 o 
   6   0   4      227.95      215.28      4.20 o 
   7   0   4       25.36       25.95      2.33 o 
   8   0   4        0.21        0.13      0.92 o 
  -9   1   4       13.26       17.65      1.39 o 
  -8   1   4       25.54       26.60      3.68 o 
  -7   1   4       34.88       27.54      1.31 o 
  -6   1   4      103.94      108.20      2.64 o 
  -5   1   4      152.61      159.30      2.47 o 
  -4   1   4       22.65       21.36      0.65 o 
  -3   1   4      632.77      601.83      8.12 o 
  -2   1   4      913.33      860.54     11.46 o 
  -1   1   4      166.28      166.46      2.35 o 
   0   1   4     2402.33     2454.46     39.43 o 
   1   1   4        1.16        3.03      0.68 o 
   2   1   4       22.38       28.10      1.37 o 
   3   1   4      261.73      274.68     12.14 o 
   4   1   4       18.89       14.87      0.57 o 
   5   1   4      283.58      273.02      8.56 o 
   6   1   4       35.06       36.46      3.58 o 
   7   1   4      109.95      107.96      2.67 o 
   8   1   4        0.06        0.18      1.51 o 
  -9   2   4        2.82        3.06      1.09 o 
  -8   2   4        7.93        6.27      0.96 o 
  -7   2   4       29.53       24.73      1.81 o 
  -6   2   4       27.45       24.89      1.13 o 
  -5   2   4        0.50        0.56      0.38 o 
  -4   2   4       16.98       21.75      0.69 o 
  -3   2   4       13.36       15.83      0.71 o 
  -2   2   4      472.32      525.22      7.08 o 
  -1   2   4       35.62       41.05      0.75 o 
   0   2   4      138.85      144.34      2.55 o 
   1   2   4      452.41      454.56      8.08 o 
   2   2   4       82.25      102.15      3.22 o 
   3   2   4      104.31      102.28      2.06 o 
   4   2   4       23.16       22.77      1.17 o 
   5   2   4      526.67      511.79     12.65 o 
   6   2   4       41.43       44.20      2.22 o 
   7   2   4       11.60       13.93      1.68 o 
  -9   3   4       12.88       13.87      1.59 o 
  -8   3   4       11.47       12.00      2.41 o 
  -7   3   4       12.32       13.17      1.73 o 
  -6   3   4       78.57       74.93      1.92 o 
  -5   3   4       85.07       80.10      1.46 o 
  -4   3   4       22.54       20.90      0.81 o 
  -3   3   4        1.86        3.31      0.35 o 
  -2   3   4      301.97      288.52      4.01 o 
  -1   3   4      247.76      257.57      4.36 o 
   0   3   4     2197.71     2309.40     36.96 o 
   1   3   4     1217.72     1182.45     19.11 o 
   2   3   4       53.80       58.64      1.39 o 
   3   3   4        9.80       11.73      1.01 o 
   4   3   4       15.07       11.85      0.79 o 
   5   3   4       31.02       32.29      1.84 o 
   6   3   4       21.48       23.56      1.82 o 
   7   3   4        2.07        3.59      1.50 o 
  -9   4   4        0.96       -1.90      1.27 o 
  -8   4   4        8.98        9.46      1.59 o 
  -7   4   4       56.38       52.05      1.75 o 
  -6   4   4        0.00        0.01      1.12 o 
  -5   4   4        6.83        5.20      0.52 o 
  -4   4   4       97.67      112.40      1.84 o 
  -3   4   4        1.02        0.53      0.41 o 
  -2   4   4       36.07       45.12      0.89 o 
  -1   4   4      751.04      778.16     12.67 o 
   0   4   4      410.55      402.70      6.72 o 
   1   4   4      207.35      213.51      3.79 o 
   2   4   4        0.69       -0.15      0.47 o 
   3   4   4       12.01       10.73      1.23 o 
   4   4   4        3.46        2.85      0.70 o 
   5   4   4       55.44       57.52      2.54 o 
   6   4   4        4.33        7.44      1.46 o 
  -8   5   4        0.06       -0.59      1.17 o 
  -7   5   4        0.48       -0.23      1.05 o 
  -6   5   4       66.04       67.83      2.61 o 
  -5   5   4        0.88        1.58      0.72 o 
  -4   5   4      278.67      270.01      4.81 o 
  -3   5   4       38.63       37.71      1.19 o 
  -2   5   4      128.35      137.06      3.81 o 
  -1   5   4        0.04        0.91      0.35 o 
   0   5   4       82.08       79.08      1.67 o 
   1   5   4       98.04      103.89      2.15 o 
   2   5   4        0.17        0.27      0.95 o 
   3   5   4        3.99        2.51      0.96 o 
   4   5   4       61.20       58.57      3.83 o 
   5   5   4        6.69        6.61      1.22 o 
   6   5   4        2.90        6.96      1.53 o 
  -8   6   4        0.39       -1.40      1.22 o 
  -7   6   4       13.66       14.21      1.64 o 
  -6   6   4       18.34       17.61      1.47 o 
  -5   6   4        3.57        4.31      0.72 o 
  -4   6   4       49.17       55.81      3.34 o 
  -3   6   4        6.11        7.20      0.66 o 
  -2   6   4        1.32        2.46      0.89 o 
  -1   6   4       91.85       94.32      2.98 o 
   0   6   4       19.91       16.52      1.23 o 
   1   6   4       21.49       20.56      0.94 o 
   2   6   4        1.19        1.45      1.47 o 
   3   6   4        1.43       -0.18      0.71 o 
   4   6   4        1.16        0.45      0.86 o 
   5   6   4        6.17        7.41      1.45 o 
  -8   7   4        6.41        8.73      1.58 o 
  -7   7   4       25.88       27.58      1.93 o 
  -6   7   4       68.12       71.55      2.85 o 
  -5   7   4        6.46        6.40      0.84 o 
  -4   7   4        2.42        1.35      0.90 o 
  -3   7   4       70.42       69.16      2.66 o 
  -2   7   4        0.05       -0.38      0.92 o 
  -1   7   4       12.39        6.84      1.23 o 
   0   7   4       14.14       16.64      1.46 o 
   1   7   4       36.87       48.56      2.31 o 
   2   7   4       66.81       69.29      2.74 o 
   3   7   4      291.97      297.04      7.81 o 
   4   7   4        4.28        4.90      1.53 o 
  -7   8   4       12.74       14.67      1.82 o 
  -6   8   4       26.49       32.90      2.02 o 
  -5   8   4       49.72       47.43      1.66 o 
  -4   8   4        3.43        2.77      0.72 o 
  -3   8   4        3.14        5.09      1.32 o 
  -2   8   4      105.83      116.59      3.82 o 
  -1   8   4       73.59       74.07      2.86 o 
   0   8   4       17.90       20.98      1.69 o 
   1   8   4       29.45       28.64      1.89 o 
   2   8   4        8.76        9.27      1.52 o 
   3   8   4        3.96        3.49      1.57 o 
  -7   9   4       14.87       13.21      1.84 o 
  -6   9   4        6.45        5.67      1.44 o 
  -5   9   4       14.14       20.46      1.21 o 
  -4   9   4        6.99        5.46      0.87 o 
  -3   9   4       28.30       30.69      2.02 o 
  -2   9   4       68.16       65.10      2.78 o 
  -1   9   4        4.77        3.44      1.26 o 
   0   9   4       79.35       75.33      3.08 o 
   1   9   4       13.17        9.95      1.47 o 
   2   9   4        0.63       -1.45      1.34 o 
   3   9   4        4.57        1.78      1.74 o 
  -6  10   4        2.02        2.13      1.46 o 
  -5  10   4        3.58        2.64      1.02 o 
  -4  10   4        6.63        7.09      1.03 o 
  -3  10   4        5.05        6.48      1.47 o 
  -2  10   4      103.23      107.60      3.95 o 
  -1  10   4        2.59        2.92      1.52 o 
   0  10   4        1.81        2.46      1.60 o 
   1  10   4        0.16       -0.59      1.62 o 
  -4  11   4        0.45       -0.29      0.93 o 
  -3  11   4        4.09        3.10      1.74 o 
  -2  11   4       36.40       41.73      2.65 o 
  -1  11   4        4.18        6.36      1.81 o 
  -1 -12   5        1.93        0.80      1.72 o 
   0 -12   5        1.77        1.71      1.68 o 
   1 -12   5        6.36        6.55      1.78 o 
   2 -12   5       10.21       11.63      1.88 o 
   3 -12   5        2.31        3.68      1.66 o 
   4 -12   5        0.32        1.17      1.58 o 
  -2 -11   5        3.90        1.98      1.49 o 
  -1 -11   5        0.78        2.25      1.35 o 
   0 -11   5        4.31        6.58      1.44 o 
   1 -11   5        1.47        3.59      1.49 o 
   2 -11   5       61.82       62.43      2.90 o 
   3 -11   5       12.54       15.26      1.76 o 
   4 -11   5        1.96        1.70      1.53 o 
   6 -11   5        8.42        9.26      1.57 o 
  -3 -10   5        0.29        1.15      1.39 o 
  -2 -10   5       12.57       13.13      1.75 o 
  -1 -10   5        0.18        0.66      1.19 o 
   0 -10   5        2.56        2.58      1.17 o 
   1 -10   5        9.03        9.87      1.35 o 
   2 -10   5        3.46        5.51      1.34 o 
   3 -10   5      168.92      175.42      5.05 o 
   4 -10   5       24.61       25.92      1.80 o 
   5 -10   5        5.57        5.32      1.23 o 
   6 -10   5        0.25        0.12      1.21 o 
   7 -10   5        0.64        0.84      1.40 o 
  -4  -9   5       16.06       16.21      1.30 o 
  -3  -9   5      178.57      185.06      3.79 o 
  -2  -9   5       12.33       20.54      1.68 o 
  -1  -9   5       37.52       44.59      2.38 o 
   0  -9   5       11.63       10.19      1.38 o 
   1  -9   5       17.69       18.60      1.53 o 
   2  -9   5       26.35       22.79      1.59 o 
   3  -9   5       42.08       42.03      2.13 o 
   4  -9   5       16.10       14.78      1.37 o 
   5  -9   5        4.45        6.34      1.11 o 
   6  -9   5       14.36       17.51      1.59 o 
   7  -9   5        1.72        1.83      1.21 o 
  -5  -8   5        6.41        6.52      1.64 o 
  -4  -8   5       12.53       11.51      1.12 o 
  -3  -8   5       72.22       75.51      2.07 o 
  -2  -8   5       50.90       50.24      1.68 o 
  -1  -8   5        5.32        6.78      0.76 o 
   0  -8   5        1.16        1.85      1.17 o 
   1  -8   5       13.94       11.94      0.70 o 
   2  -8   5      127.83      139.85      3.98 o 
   3  -8   5      215.51      226.36      5.86 o 
   4  -8   5        2.75        4.32      1.07 o 
   5  -8   5      215.66      203.04      5.67 o 
   6  -8   5       18.06       17.01      1.45 o 
   7  -8   5        9.27        9.08      1.39 o 
   8  -8   5        0.24       -0.22      1.44 o 
  -6  -7   5        1.78        4.67      1.51 o 
  -5  -7   5        1.81        1.67      0.96 o 
  -4  -7   5       51.30       53.03      1.77 o 
  -3  -7   5       22.73       23.94      1.16 o 
  -2  -7   5      194.08      185.28      3.60 o 
  -1  -7   5        4.08        6.53      0.71 o 
   0  -7   5       48.60       54.90      1.41 o 
   1  -7   5       14.70       10.56      0.62 o 
   2  -7   5      307.46      295.13     12.37 o 
   3  -7   5      141.48      134.37      2.60 o 
   4  -7   5      243.10      237.57      4.20 o 
   5  -7   5       21.55       23.58      1.04 o 
   6  -7   5      106.78       93.87      3.31 o 
   7  -7   5        1.34       -0.97      1.13 o 
   8  -7   5        0.80        0.28      1.37 o 
  -6  -6   5        0.66        1.14      1.37 o 
  -5  -6   5       32.09       34.96      1.52 o 
  -4  -6   5       20.93       20.04      1.39 o 
  -3  -6   5      106.30      108.64      5.25 o 
  -2  -6   5        3.47        3.29      0.96 o 
  -1  -6   5        0.58        0.24      0.68 o 
   0  -6   5      102.83      119.92      3.27 o 
   1  -6   5     1019.18     1021.59     23.75 o 
   2  -6   5      572.56      590.23     13.89 o 
   3  -6   5      162.00      168.19     10.34 o 
   4  -6   5       67.66       70.87      1.33 o 
   5  -6   5       94.90       98.18      2.18 o 
   6  -6   5        9.13       10.61      1.27 o 
   7  -6   5       10.88        6.60      0.92 o 
   8  -6   5        0.35       -0.36      0.93 o 
  -7  -5   5        1.96        3.38      1.53 o 
  -6  -5   5        4.79        3.01      1.31 o 
  -5  -5   5        1.25        2.60      0.80 o 
  -4  -5   5       76.97       72.18      2.81 o 
  -3  -5   5        0.15        0.95      0.96 o 
  -2  -5   5        0.52        0.41      0.78 o 
  -1  -5   5      162.04      159.50      4.20 o 
   0  -5   5      406.42      361.51      8.71 o 
   1  -5   5      366.11      351.46      8.43 o 
   2  -5   5        9.23        5.38      0.61 o 
   3  -5   5        3.10        1.84      0.60 o 
   4  -5   5        0.04        0.50      0.34 o 
   5  -5   5       80.81       75.17      1.82 o 
   6  -5   5        2.93        4.82      0.71 o 
   7  -5   5        0.07        0.92      0.73 o 
   8  -5   5       16.13       17.59      1.19 o 
  -7  -4   5        0.26       -0.71      1.47 o 
  -6  -4   5        1.80        2.91      1.27 o 
  -5  -4   5        1.19       -0.06      1.19 o 
  -4  -4   5       60.46       58.07      2.35 o 
  -3  -4   5      544.67      521.93     12.66 o 
  -2  -4   5      388.43      386.85      9.46 o 
  -1  -4   5       78.54       58.23      1.87 o 
   0  -4   5      824.77      807.13     18.85 o 
   1  -4   5       61.41       86.97      2.42 o 
   2  -4   5       45.44       58.73      1.84 o 
   3  -4   5       63.03       52.72      1.25 o 
   4  -4   5       14.75       17.83      0.76 o 
   5  -4   5      124.09      126.25      2.60 o 
   6  -4   5       28.96       22.69      1.03 o 
   7  -4   5        7.99       10.84      1.09 o 
   8  -4   5        6.82        4.85      0.95 o 
  -8  -3   5        0.16        2.25      1.68 o 
  -7  -3   5       14.97       16.28      1.70 o 
  -6  -3   5        3.50        2.12      1.17 o 
  -5  -3   5        6.93        8.05      1.32 o 
  -4  -3   5       31.45       39.45      1.88 o 
  -3  -3   5        0.11        4.19      0.87 o 
  -2  -3   5       45.92       43.79      1.64 o 
  -1  -3   5       25.27       21.87      1.05 o 
   0  -3   5        6.34       10.74      0.66 o 
   1  -3   5      288.77      287.35      6.95 o 
   2  -3   5      143.48      152.06      3.94 o 
   3  -3   5      865.76      950.03     15.76 o 
   4  -3   5       39.95       42.53      1.16 o 
   5  -3   5       38.43       34.67      1.84 o 
   6  -3   5       33.65       27.88      2.17 o 
   7  -3   5       56.65       55.80      1.76 o 
   8  -3   5       13.54       10.56      1.08 o 
  -8  -2   5        2.72        2.41      1.50 o 
  -7  -2   5        2.24        4.29      0.89 o 
  -6  -2   5       26.69       24.31      1.20 o 
  -5  -2   5        3.46        2.25      0.72 o 
  -4  -2   5       53.95       45.22      1.34 o 
  -3  -2   5      214.54      199.46      5.22 o 
  -2  -2   5       25.35       29.68      0.99 o 
  -1  -2   5      877.65      862.23     13.98 o 
   0  -2   5        8.66       12.16      0.53 o 
   1  -2   5        0.71        0.66      0.27 o 
   2  -2   5      158.05      165.93      2.91 o 
   3  -2   5       21.77       14.70      0.51 o 
   4  -2   5      325.90      382.44      6.64 o 
   5  -2   5      110.30      101.89      2.23 o 
   6  -2   5       14.57       10.74      0.97 o 
   7  -2   5        5.59        4.12      1.37 o 
   8  -2   5        0.00       -0.91      0.87 o 
  -8  -1   5        8.12        5.56      1.06 o 
  -7  -1   5        0.05        0.04      0.83 o 
  -6  -1   5        5.93        3.98      0.82 o 
  -5  -1   5        9.89       10.30      0.78 o 
  -4  -1   5        6.20        7.12      0.90 o 
  -3  -1   5      150.07      134.20      2.06 o 
  -2  -1   5        6.84       17.01      0.53 o 
  -1  -1   5     3134.88     2976.48     59.10 o 
   0  -1   5       65.10       49.86      1.08 o 
   1  -1   5       40.93       30.53      1.54 o 
   2  -1   5      416.65      440.57      9.40 o 
   3  -1   5      494.78      665.13     11.24 o 
   4  -1   5      402.66      432.81      7.47 o 
   5  -1   5      239.45      251.41     10.13 o 
   6  -1   5       16.61       17.97      1.50 o 
   7  -1   5       11.56        9.52      0.97 o 
   8  -1   5        8.87        9.80      1.11 o 
  -8   0   5        0.61        2.57      1.17 o 
  -7   0   5       35.45       33.21      2.95 o 
  -6   0   5       54.93       51.22      2.85 o 
  -5   0   5        3.94        3.19      0.45 o 
  -4   0   5       54.81       66.83      1.27 o 
  -3   0   5       78.14       71.83      1.26 o 
  -2   0   5       16.90       19.01      0.56 o 
  -1   0   5      317.06      349.82      4.77 o 
   0   0   5      115.20      110.89      3.32 o 
   1   0   5        1.89        3.96      0.36 o 
   2   0   5      206.19      243.67      3.41 o 
   3   0   5       49.79       66.51      2.36 o 
   4   0   5       44.22       51.20      4.23 o 
   5   0   5        6.07        7.21      1.10 o 
   6   0   5        7.82        9.53      0.96 o 
   7   0   5       30.64       29.90      1.36 o 
   8   0   5        0.24        0.99      0.98 o 
  -8   1   5       12.95       14.11      1.20 o 
  -7   1   5       17.62       16.85      1.11 o 
  -6   1   5       62.25       60.04      1.76 o 
  -5   1   5       50.58       47.79      1.31 o 
  -4   1   5       33.97       37.19      0.89 o 
  -3   1   5      143.03       98.65      1.85 o 
  -2   1   5      405.95      438.13      5.98 o 
  -1   1   5      356.41      359.26      4.90 o 
   0   1   5       65.98       59.92      1.25 o 
   1   1   5      180.51      197.88      3.44 o 
   2   1   5       97.36      127.79      2.87 o 
   3   1   5      262.41      289.34      4.98 o 
   4   1   5       79.59       77.83      1.41 o 
   5   1   5      106.55      105.47      2.35 o 
   6   1   5        3.26        3.93      0.81 o 
   7   1   5        0.68       -0.63      1.15 o 
  -8   2   5        2.06        1.77      1.00 o 
  -7   2   5        0.27        0.91      0.80 o 
  -6   2   5       63.71       65.44      2.62 o 
  -5   2   5       13.48       12.55      0.61 o 
  -4   2   5       10.17       10.16      0.52 o 
  -3   2   5        3.64        5.86      0.39 o 
  -2   2   5      959.14     1000.76     13.33 o 
  -1   2   5       26.36       32.95      0.68 o 
   0   2   5       24.80       24.83      1.13 o 
   1   2   5      459.02      430.10      9.61 o 
   2   2   5      110.42      103.68      2.06 o 
   3   2   5       22.31       26.32      1.32 o 
   4   2   5       33.57       24.38      1.09 o 
   5   2   5       36.90       39.74      2.12 o 
   6   2   5       10.07       15.75      1.60 o 
   7   2   5       15.64       16.06      1.70 o 
  -8   3   5        0.33       -0.35      0.86 o 
  -7   3   5        0.91       -0.50      0.77 o 
  -6   3   5       65.23       67.82      2.14 o 
  -5   3   5        1.40        1.60      0.45 o 
  -4   3   5       41.75       43.86      1.21 o 
  -3   3   5      138.11      148.91      2.93 o 
  -2   3   5        7.94        5.53      0.37 o 
  -1   3   5      399.94      448.58      7.73 o 
   0   3   5        1.15        1.14      0.93 o 
   1   3   5        3.27        2.62      0.43 o 
   2   3   5      132.55      121.28      5.02 o 
   3   3   5      125.09      125.67      2.53 o 
   4   3   5       64.25       60.17      2.61 o 
   5   3   5       59.55       59.50      2.47 o 
   6   3   5       42.09       43.61      2.43 o 
   7   3   5        3.64        5.51      1.46 o 
  -8   4   5        1.32        0.75      1.37 o 
  -7   4   5        1.50        0.80      1.08 o 
  -6   4   5       60.73       55.73      1.67 o 
  -5   4   5        0.34        1.35      0.49 o 
  -4   4   5       47.16       48.29      1.08 o 
  -3   4   5      447.39      440.15      6.07 o 
  -2   4   5     1057.38     1075.80     14.36 o 
  -1   4   5      589.95      625.59     10.27 o 
   0   4   5      332.16      312.65      5.34 o 
   1   4   5      225.45      214.57      3.85 o 
   2   4   5      146.62      145.01      2.82 o 
   3   4   5       31.41       35.24      1.24 o 
   4   4   5       16.61       15.07      0.97 o 
   5   4   5       31.99       29.28      1.86 o 
   6   4   5       14.22       15.13      1.60 o 
  -8   5   5        3.27        2.32      1.34 o 
  -7   5   5       10.81       11.44      1.53 o 
  -6   5   5       12.90       13.16      1.38 o 
  -5   5   5       29.90       31.53      1.24 o 
  -4   5   5        7.72        3.75      0.64 o 
  -3   5   5        9.83        9.82      0.68 o 
  -2   5   5        0.77        0.12      0.85 o 
  -1   5   5      166.86      156.34      2.90 o 
   0   5   5      186.90      192.68      3.49 o 
   1   5   5        7.75        5.37      0.77 o 
   2   5   5       27.84       25.11      1.04 o 
   3   5   5        0.80        0.34      0.67 o 
   4   5   5        5.82        6.11      0.87 o 
   5   5   5        0.04        0.24      1.22 o 
   6   5   5        0.00        0.02      1.41 o 
  -8   6   5       19.69       19.70      2.01 o 
  -7   6   5       56.17       63.47      2.93 o 
  -6   6   5      389.89      404.52     10.46 o 
  -5   6   5      136.84      137.84      3.58 o 
  -4   6   5        4.62        5.40      0.69 o 
  -3   6   5        1.65        1.82      0.61 o 
  -2   6   5       10.66       13.71      1.32 o 
  -1   6   5        5.80        5.26      1.03 o 
   0   6   5        3.01        3.19      0.99 o 
   1   6   5      378.93      368.41      9.14 o 
   2   6   5        9.18       11.70      0.87 o 
   3   6   5        1.30        0.72      0.75 o 
   4   6   5       67.25       62.08      2.64 o 
   5   6   5        8.61        9.67      1.60 o 
  -8   7   5       35.20       39.92      2.60 o 
  -7   7   5        1.25        1.35      1.25 o 
  -6   7   5       12.83       17.31      1.63 o 
  -5   7   5       10.44       10.41      0.90 o 
  -4   7   5       12.39       10.11      1.23 o 
  -3   7   5        1.36        2.09      0.96 o 
  -2   7   5       43.98       39.78      2.05 o 
  -1   7   5       17.52       17.56      1.46 o 
   0   7   5        3.46        3.11      1.21 o 
   1   7   5        1.75        0.87      1.09 o 
   2   7   5        2.80        3.39      1.37 o 
   3   7   5        4.24        5.34      1.45 o 
  -7   8   5       13.30       10.62      1.72 o 
  -6   8   5       33.12       32.61      2.07 o 
  -5   8   5       24.72       26.50      1.27 o 
  -4   8   5       73.18       67.05      1.92 o 
  -3   8   5       21.47       24.11      1.68 o 
  -2   8   5        0.00        0.77      1.13 o 
  -1   8   5      144.17      144.76      4.41 o 
   0   8   5       66.06       70.14      2.98 o 
   1   8   5       57.47       51.74      2.68 o 
   2   8   5       31.51       35.49      2.26 o 
   3   8   5        1.87       -0.14      1.49 o 
  -6   9   5        1.96        3.72      1.43 o 
  -5   9   5        1.05        0.83      0.85 o 
  -4   9   5        1.87        1.20      0.83 o 
  -3   9   5        0.14        1.03      1.25 o 
  -2   9   5        0.06       -0.32      1.25 o 
  -1   9   5       28.87       26.59      2.04 o 
   0   9   5        0.67        0.54      1.45 o 
   1   9   5        1.61        1.35      1.53 o 
   2   9   5        1.44       -0.30      1.62 o 
  -5  10   5        0.00        0.06      1.02 o 
  -4  10   5        1.26        1.18      0.89 o 
  -3  10   5       13.28       12.07      1.86 o 
  -2  10   5        5.02        8.08      1.62 o 
  -1  10   5       52.26       45.14      2.59 o 
   0  10   5       11.58       11.04      1.88 o 
   1  10   5        0.65       -1.53      1.69 o 
  -3  11   5        0.03        1.31      1.77 o 
  -1 -12   6        7.19        7.02      1.93 o 
   0 -12   6        1.38        0.46      1.64 o 
   1 -12   6       10.14       11.35      1.71 o 
   2 -12   6        8.78        7.26      1.78 o 
   3 -12   6        8.89        8.47      1.80 o 
   4 -12   6        3.06        1.94      1.66 o 
  -2 -11   6        7.97        7.98      1.66 o 
  -1 -11   6        0.01       -0.85      1.47 o 
   0 -11   6        1.67        3.84      1.55 o 
   1 -11   6       17.76       16.71      1.70 o 
   2 -11   6       33.82       38.96      2.46 o 
   3 -11   6       15.82       17.51      1.77 o 
   4 -11   6        0.30        0.49      1.51 o 
   6 -11   6        3.16        3.25      1.29 o 
  -3 -10   6        5.78        6.90      1.74 o 
  -2 -10   6       40.29       47.39      2.72 o 
  -1 -10   6        2.17        2.79      1.22 o 
   0 -10   6        2.67        2.97      1.20 o 
   1 -10   6        0.72        2.68      1.29 o 
   2 -10   6        3.03        4.85      1.23 o 
   3 -10   6       82.59       79.29      3.09 o 
   4 -10   6       11.85       11.28      1.57 o 
   5 -10   6        3.11        2.37      1.08 o 
   6 -10   6        1.42        1.80      1.17 o 
   7 -10   6        1.74        3.39      1.37 o 
  -4  -9   6        1.03        1.14      1.06 o 
  -3  -9   6        2.16        1.94      0.99 o 
  -2  -9   6        7.93        8.57      1.06 o 
  -1  -9   6        1.64        0.75      1.05 o 
   0  -9   6       14.50       15.19      1.41 o 
   1  -9   6       21.66       21.83      1.64 o 
   2  -9   6        1.75        2.40      1.04 o 
   3  -9   6       46.19       50.29      2.31 o 
   4  -9   6       26.57       23.38      1.62 o 
   5  -9   6       26.64       25.57      1.71 o 
   6  -9   6        0.37        0.16      1.14 o 
   7  -9   6        6.75        8.53      1.45 o 
  -5  -8   6        0.06        0.00      1.06 o 
  -4  -8   6        1.14        1.28      1.19 o 
  -3  -8   6        0.99        1.24      2.83 o 
  -2  -8   6      218.88      225.34      4.30 o 
  -1  -8   6        4.02        2.66      0.71 o 
   0  -8   6        7.55        7.21      0.73 o 
   1  -8   6       21.97       23.00      1.13 o 
   2  -8   6        2.66        3.27      0.56 o 
   3  -8   6      167.43      163.85      4.55 o 
   4  -8   6        2.74        3.62      1.03 o 
   5  -8   6       68.32       65.01      2.65 o 
   6  -8   6        1.01        1.25      1.01 o 
   7  -8   6        3.94        3.88      1.25 o 
   8  -8   6        0.88        0.31      1.49 o 
  -6  -7   6        0.34        2.42      1.53 o 
  -5  -7   6        0.14       -0.31      0.95 o 
  -4  -7   6        9.35        9.00      0.99 o 
  -3  -7   6       21.60       20.42      1.06 o 
  -2  -7   6        2.03        5.16      0.76 o 
  -1  -7   6        0.41       -0.41      0.80 o 
   0  -7   6        0.21        0.99      0.73 o 
   1  -7   6       11.23       11.04      0.85 o 
   2  -7   6       15.62       22.79      1.22 o 
   3  -7   6      186.26      186.17      9.28 o 
   4  -7   6        0.12        0.09      0.91 o 
   5  -7   6       10.64       10.41      0.82 o 
   6  -7   6        0.13       -0.03      0.70 o 
   7  -7   6        3.86        3.28      1.26 o 
   8  -7   6        4.42        2.49      1.33 o 
  -6  -6   6        1.16        1.20      1.37 o 
  -5  -6   6       42.77       43.96      1.69 o 
  -4  -6   6        0.07       -0.18      0.78 o 
  -3  -6   6       27.98       25.04      1.58 o 
  -2  -6   6       82.28       90.11      2.91 o 
  -1  -6   6       29.50       26.82      1.49 o 
   0  -6   6      273.21      256.57      6.43 o 
   1  -6   6       47.71       48.01      1.69 o 
   2  -6   6      161.62      188.85      4.85 o 
   3  -6   6      119.18      125.36      3.47 o 
   4  -6   6      142.83      144.70      2.46 o 
   5  -6   6       36.81       35.55      1.29 o 
   6  -6   6        1.67        1.28      0.70 o 
   7  -6   6        4.52        4.08      0.87 o 
   8  -6   6        2.12        1.26      1.28 o 
  -7  -5   6        6.63       10.78      1.92 o 
  -6  -5   6        1.84        1.64      1.27 o 
  -5  -5   6        2.41        4.00      1.27 o 
  -4  -5   6        1.26        1.83      1.19 o 
  -3  -5   6       51.72       56.52      2.26 o 
  -2  -5   6        5.85        9.40      0.98 o 
  -1  -5   6        5.40        2.11      0.71 o 
   0  -5   6      122.51      113.37      3.15 o 
   1  -5   6        6.81        5.07      0.63 o 
   2  -5   6       38.52       45.95      1.65 o 
   3  -5   6      109.04      107.92      3.05 o 
   4  -5   6        0.80        1.13      0.44 o 
   5  -5   6       73.17       66.41      1.71 o 
   6  -5   6       27.56       26.72      1.16 o 
   7  -5   6       80.22       71.74      2.05 o 
   8  -5   6       24.88       29.01      2.16 o 
  -7  -4   6        0.01       -0.48      1.39 o 
  -6  -4   6        5.04        6.40      1.39 o 
  -5  -4   6        4.26        5.67      1.37 o 
  -4  -4   6       24.55       21.82      1.52 o 
  -3  -4   6        4.10        6.77      1.01 o 
  -2  -4   6       36.92       40.94      1.68 o 
  -1  -4   6       53.88       35.12      1.44 o 
   0  -4   6      647.49      706.22     16.61 o 
   1  -4   6       14.22       11.70      0.78 o 
   2  -4   6        0.15        0.12      0.48 o 
   3  -4   6       16.81       16.65      0.73 o 
   4  -4   6       58.48       60.70      2.06 o 
   5  -4   6       44.41       35.93      1.65 o 
   6  -4   6        4.29        6.77      0.77 o 
   7  -4   6       53.55       55.37      2.56 o 
   8  -4   6        1.22        0.39      0.91 o 
  -8  -3   6        0.82        0.40      1.50 o 
  -7  -3   6        0.04       -0.69      1.28 o 
  -6  -3   6       10.85        6.05      1.27 o 
  -5  -3   6       50.63       43.59      2.29 o 
  -4  -3   6       43.79       49.83      2.17 o 
  -3  -3   6        0.19        0.79      0.73 o 
  -2  -3   6        3.38        6.80      0.77 o 
  -1  -3   6       36.36       35.19      1.39 o 
   0  -3   6      561.48      558.08      9.19 o 
   1  -3   6       23.68       22.47      0.76 o 
   2  -3   6       29.60       28.98      1.10 o 
   3  -3   6      256.74      293.31     10.65 o 
   4  -3   6      342.08      401.21     20.37 o 
   5  -3   6      117.00      120.91      2.53 o 
   6  -3   6        0.56       -0.32      0.66 o 
   7  -3   6       19.48       20.79      2.25 o 
   8  -3   6        4.46        3.67      1.13 o 
  -8  -2   6       16.26       13.74      1.87 o 
  -7  -2   6        1.27       -0.02      0.84 o 
  -6  -2   6        2.00        1.35      0.80 o 
  -5  -2   6        0.19        0.35      0.62 o 
  -4  -2   6       98.86       93.50      3.88 o 
  -3  -2   6       96.52      101.69      2.07 o 
  -2  -2   6       30.58       21.08      0.86 o 
  -1  -2   6        0.05        4.64      1.05 o 
   0  -2   6      388.10      353.75      5.92 o 
   1  -2   6        2.27        1.59      0.33 o 
   2  -2   6       10.34        5.39      0.31 o 
   3  -2   6       53.54       67.91      3.33 o 
   4  -2   6      169.18      204.31      6.88 o 
   5  -2   6        8.85        8.36      0.75 o 
   6  -2   6       10.75        8.54      2.71 o 
   7  -2   6        1.36       -0.35      0.82 o 
   8  -2   6        0.55        1.03      1.34 o 
  -8  -1   6       33.14       39.54      1.76 o 
  -7  -1   6       74.48       70.08      2.07 o 
  -6  -1   6       43.32       33.12      1.38 o 
  -5  -1   6       14.19       12.44      0.84 o 
  -4  -1   6      235.40      235.06      3.47 o 
  -3  -1   6       88.46       63.96      1.20 o 
  -2  -1   6     1202.38     1207.75     16.07 o 
  -1  -1   6        0.29        5.56      0.41 o 
   0  -1   6      261.78      271.63      4.61 o 
   1  -1   6       13.46       13.51      0.37 o 
   2  -1   6      740.11      753.40     10.09 o 
   3  -1   6      695.52      859.41     14.00 o 
   4  -1   6      214.58      286.38      7.15 o 
   5  -1   6       26.02       29.58      1.86 o 
   6  -1   6      112.98      119.96      6.62 o 
   7  -1   6       18.44       21.93      1.22 o 
   8  -1   6        0.08       -1.63      1.46 o 
  -8   0   6       28.26       33.00      1.87 o 
  -7   0   6       42.38       36.86      1.52 o 
  -6   0   6        8.93        6.91      0.86 o 
  -5   0   6       13.41       13.04      0.64 o 
  -4   0   6       27.69       29.88      1.12 o 
  -3   0   6      631.28      634.78      8.61 o 
  -2   0   6      747.54      721.05      9.69 o 
  -1   0   6       16.31       13.53      0.44 o 
   0   0   6      275.86      283.59      4.81 o 
   1   0   6      296.43      290.59      4.94 o 
   2   0   6       46.39       47.62      0.89 o 
   3   0   6      458.47      515.52     15.88 o 
   4   0   6       21.09       19.98      0.92 o 
   5   0   6       89.48      102.27      2.76 o 
   6   0   6        5.59        5.51      0.81 o 
   7   0   6       21.89       19.80      1.86 o 
   8   0   6        3.09        3.82      1.56 o 
  -8   1   6        2.88        6.12      1.02 o 
  -7   1   6        3.35        1.73      1.16 o 
  -6   1   6       35.46       34.72      1.36 o 
  -5   1   6      118.89       98.62      2.20 o 
  -4   1   6        1.32        3.72      0.44 o 
  -3   1   6       78.88       78.19      1.38 o 
  -2   1   6      211.93      157.35      2.34 o 
  -1   1   6     2804.94     2843.79     37.47 o 
   0   1   6     1266.58     1237.67     19.96 o 
   1   1   6      203.88      205.19      3.62 o 
   2   1   6       91.48      117.19      2.28 o 
   3   1   6       71.82       64.53      2.66 o 
   4   1   6        1.28        2.07      0.85 o 
   5   1   6      139.15      135.46      4.19 o 
   6   1   6      135.58      138.61      4.37 o 
   7   1   6        3.43        3.03      1.32 o 
  -8   2   6        2.79        5.20      1.02 o 
  -7   2   6       58.31       48.74      4.36 o 
  -6   2   6        3.45        3.72      0.81 o 
  -5   2   6       26.97       22.38      0.77 o 
  -4   2   6       42.58       46.08      1.02 o 
  -3   2   6     2077.21     2142.43     28.34 o 
  -2   2   6      425.94      426.75      5.85 o 
  -1   2   6       41.79       53.13      0.97 o 
   0   2   6      879.16      873.25     20.26 o 
   1   2   6       76.58       78.01      1.66 o 
   2   2   6       12.25       11.86      0.66 o 
   3   2   6       86.76       71.51      1.68 o 
   4   2   6       17.54       21.97      1.43 o 
   5   2   6       77.57       82.24      2.98 o 
   6   2   6       12.35       15.38      1.58 o 
   7   2   6        0.54        2.92      1.40 o 
  -8   3   6        1.73        1.88      0.95 o 
  -7   3   6        0.99        1.42      0.87 o 
  -6   3   6        6.17        6.71      0.83 o 
  -5   3   6       17.09       21.84      0.79 o 
  -4   3   6      189.20      162.01      2.52 o 
  -3   3   6       12.81       10.07      0.49 o 
  -2   3   6       10.59        9.82      0.45 o 
  -1   3   6      292.26      252.83      3.58 o 
   0   3   6      213.61      223.20      3.93 o 
   1   3   6       12.66       12.61      0.66 o 
   2   3   6        6.60        9.29      0.68 o 
   3   3   6        0.40        1.12      0.60 o 
   4   3   6      332.59      315.51      8.14 o 
   5   3   6       34.47       30.34      1.89 o 
   6   3   6       69.81       65.67      2.85 o 
  -8   4   6       24.16       31.54      2.11 o 
  -7   4   6        6.88        6.01      1.26 o 
  -6   4   6        3.05        2.30      0.98 o 
  -5   4   6        1.49        1.61      0.73 o 
  -4   4   6        6.39        7.69      0.57 o 
  -3   4   6        1.05        0.07      0.38 o 
  -2   4   6       18.09       19.32      0.67 o 
  -1   4   6      131.26      132.60      2.54 o 
   0   4   6      944.63      913.07     14.89 o 
   1   4   6        0.60        0.31      0.50 o 
   2   4   6       27.23       19.46      0.91 o 
   3   4   6       49.10       48.74      1.95 o 
   4   4   6       17.66       14.89      1.33 o 
   5   4   6        6.73        3.51      1.31 o 
   6   4   6       72.39       82.92      3.45 o 
  -8   5   6        1.57        2.35      1.53 o 
  -7   5   6        7.96       10.16      1.56 o 
  -6   5   6      109.14      113.63      3.72 o 
  -5   5   6       48.37       46.26      1.49 o 
  -4   5   6       55.71       47.69      1.46 o 
  -3   5   6      124.08      135.99      2.74 o 
  -2   5   6        0.84        0.25      0.54 o 
  -1   5   6       86.91       87.87      2.87 o 
   0   5   6      617.57      578.56      9.66 o 
   1   5   6       25.78       20.93      1.26 o 
   2   5   6       76.35       71.95      3.77 o 
   3   5   6       84.80       86.45      2.11 o 
   4   5   6       62.85       55.99      2.50 o 
   5   5   6        3.79        3.95      1.41 o 
  -8   6   6        2.02        2.07      1.45 o 
  -7   6   6        6.57        5.14      1.49 o 
  -6   6   6       69.84       82.25      3.17 o 
  -5   6   6       50.50       57.43      1.90 o 
  -4   6   6      142.41      151.61      3.84 o 
  -3   6   6       23.86       24.71      1.09 o 
  -2   6   6      108.74       98.74      3.29 o 
  -1   6   6       47.06       41.84      2.02 o 
   0   6   6      218.86      229.76      6.16 o 
   1   6   6      173.98      185.71      5.22 o 
   2   6   6       29.50       27.63      1.83 o 
   3   6   6       14.49       14.72      1.06 o 
   4   6   6        1.77        1.66      1.26 o 
   5   6   6        0.07        0.25      1.46 o 
  -7   7   6        3.83        4.02      1.53 o 
  -6   7   6       92.60      100.73      3.69 o 
  -5   7   6        1.21        2.66      0.84 o 
  -4   7   6        5.22        7.84      0.87 o 
  -3   7   6       76.30       75.86      1.94 o 
  -2   7   6       17.96       23.83      1.78 o 
  -1   7   6       53.89       51.59      2.36 o 
   0   7   6      226.55      209.82      5.84 o 
   1   7   6       22.37       22.96      1.77 o 
   2   7   6        8.16        7.05      1.46 o 
   3   7   6        2.40        3.82      1.45 o 
  -7   8   6       18.64       18.68      2.00 o 
  -6   8   6        4.08        7.40      1.52 o 
  -5   8   6        8.24        9.56      1.38 o 
  -4   8   6        5.79        5.88      0.91 o 
  -3   8   6        3.87        4.69      0.85 o 
  -2   8   6       81.81       81.06      3.10 o 
  -1   8   6       43.11       46.59      2.53 o 
   0   8   6       12.60       12.17      1.53 o 
   1   8   6        6.75        7.63      1.59 o 
   2   8   6        0.12       -0.44      1.45 o 
   3   8   6       29.68       24.30      2.16 o 
  -6   9   6        6.61        8.23      1.64 o 
  -5   9   6        0.18       -0.07      0.96 o 
  -4   9   6        0.17        0.49      0.89 o 
  -3   9   6       23.85       27.70      2.13 o 
  -2   9   6      119.76      114.84      4.07 o 
  -1   9   6       15.13       14.74      1.86 o 
   0   9   6       25.45       26.70      2.14 o 
   1   9   6        0.33        0.18      1.57 o 
   2   9   6        7.32        5.31      1.82 o 
  -4  10   6        7.35       10.12      1.88 o 
  -3  10   6        0.39       -2.39      1.59 o 
  -2  10   6        0.08       -0.73      1.64 o 
  -1  10   6        0.10        0.79      1.66 o 
   0  10   6        0.06       -1.49      1.65 o 
  -1 -12   7        0.02        0.19      1.58 o 
   0 -12   7        5.08        4.07      1.59 o 
   1 -12   7        1.00        2.55      1.50 o 
   2 -12   7        0.31       -0.47      1.41 o 
   3 -12   7        6.58        6.54      1.77 o 
   4 -12   7        3.11        3.96      1.75 o 
  -2 -11   7        7.80        9.35      1.84 o 
  -1 -11   7        7.74        6.72      1.70 o 
   0 -11   7        0.19        1.10      1.44 o 
   1 -11   7        1.33        1.40      1.28 o 
   2 -11   7        0.67        0.22      1.43 o 
   3 -11   7        0.23        0.29      1.46 o 
   4 -11   7        0.88       -0.98      1.41 o 
   6 -11   7        2.06        4.50      1.49 o 
  -3 -10   7        0.01       -0.78      1.52 o 
  -2 -10   7        0.16        0.79      1.45 o 
  -1 -10   7        6.77       11.31      1.51 o 
   0 -10   7        0.61        1.29      1.33 o 
   1 -10   7        5.92        2.56      1.19 o 
   2 -10   7        6.14        5.05      1.25 o 
   3 -10   7      118.35      125.61      4.05 o 
   4 -10   7       70.05       76.81      3.02 o 
   5 -10   7        0.20        1.15      1.15 o 
   6 -10   7        0.84        0.35      1.16 o 
   7 -10   7        0.95       -1.32      1.40 o 
  -4  -9   7        0.17        2.25      1.11 o 
  -3  -9   7       39.32       38.18      1.64 o 
  -2  -9   7       23.30       25.86      1.27 o 
  -1  -9   7        1.34        1.17      0.76 o 
   0  -9   7        1.90        1.80      1.04 o 
   1  -9   7       29.14       35.27      1.98 o 
   2  -9   7        1.38        3.52      1.25 o 
   3  -9   7      108.32      109.56      3.58 o 
   4  -9   7       43.19       46.08      2.37 o 
   5  -9   7        4.80        7.05      1.27 o 
   6  -9   7        2.65        4.00      1.29 o 
   7  -9   7        0.00       -0.28      1.33 o 
  -5  -8   7        1.03        0.65      1.08 o 
  -4  -8   7        2.67        1.21      0.98 o 
  -3  -8   7        3.45        1.59      0.90 o 
  -2  -8   7      127.04      134.51      2.96 o 
  -1  -8   7        3.25        3.98      0.79 o 
   0  -8   7        7.80        5.03      0.91 o 
   1  -8   7       33.13       29.85      1.45 o 
   2  -8   7        8.42        9.39      0.73 o 
   3  -8   7      100.10      108.71      2.35 o 
   4  -8   7        0.36        1.43      1.11 o 
   5  -8   7        2.33        1.75      1.02 o 
   6  -8   7       11.75       13.87      1.47 o 
   7  -8   7        0.71        0.20      1.29 o 
  -6  -7   7        0.03       -0.74      1.65 o 
  -5  -7   7        4.61        3.83      1.05 o 
  -4  -7   7       44.16       43.21      1.70 o 
  -3  -7   7       41.84       40.06      2.25 o 
  -2  -7   7      108.87      123.06      3.82 o 
  -1  -7   7        2.22        2.36      0.91 o 
   0  -7   7       10.69       13.98      1.05 o 
   1  -7   7       41.69       36.95      1.62 o 
   2  -7   7      188.27      178.87      4.66 o 
   3  -7   7       10.17        9.67      1.02 o 
   4  -7   7      187.91      184.34      3.56 o 
   5  -7   7        1.21        1.39      0.66 o 
   6  -7   7        0.01       -0.26      0.71 o 
   7  -7   7        2.15        5.57      0.97 o 
   8  -7   7        2.47        2.19      1.34 o 
  -6  -6   7        0.52        0.14      1.56 o 
  -5  -6   7        0.03        0.36      0.89 o 
  -4  -6   7      118.35      120.77      3.92 o 
  -3  -6   7        5.99        6.46      1.15 o 
  -2  -6   7      130.75      125.34      3.74 o 
  -1  -6   7      196.96      203.16      5.38 o 
   0  -6   7        1.82        2.04      0.63 o 
   1  -6   7       11.84        7.15      0.77 o 
   2  -6   7       23.32       24.58      1.34 o 
   3  -6   7      230.43      222.50      5.75 o 
   4  -6   7        7.32        8.56      1.28 o 
   5  -6   7       77.51       78.29      1.94 o 
   6  -6   7        1.36        0.63      0.66 o 
   7  -6   7       28.11       24.88      1.24 o 
   8  -6   7        1.30        0.41      0.93 o 
  -7  -5   7        2.13        0.77      1.69 o 
  -6  -5   7        0.30        0.55      1.34 o 
  -5  -5   7        0.08       -1.37      1.11 o 
  -4  -5   7       30.19       31.64      1.96 o 
  -3  -5   7       37.86       36.20      2.04 o 
  -2  -5   7       40.71       44.08      1.96 o 
  -1  -5   7      499.35      513.28     12.38 o 
   0  -5   7       65.76       57.56      1.94 o 
   1  -5   7       28.92       22.83      1.19 o 
   2  -5   7      355.54      384.53      9.37 o 
   3  -5   7      398.52      386.25      9.45 o 
   4  -5   7       27.41       21.63      0.95 o 
   5  -5   7       11.10        8.60      0.74 o 
   6  -5   7       50.65       48.03      1.53 o 
   7  -5   7        5.95        5.20      0.88 o 
   8  -5   7        6.54        6.74      1.75 o 
  -7  -4   7        1.28        3.38      1.53 o 
  -6  -4   7        1.16        1.41      1.45 o 
  -5  -4   7        0.02       -0.37      1.09 o 
  -4  -4   7       53.76       45.37      2.18 o 
  -2  -4   7      163.31      175.89      4.76 o 
  -1  -4   7      128.50      129.75      3.59 o 
   0  -4   7       33.77       48.16      1.71 o 
   1  -4   7       97.25       79.23      2.42 o 
   2  -4   7       31.44       27.07      1.26 o 
   3  -4   7      209.04      204.42      3.73 o 
   4  -4   7       36.37       37.28      1.17 o 
   5  -4   7       16.74       16.09      1.23 o 
   6  -4   7        1.40        1.86      1.04 o 
   7  -4   7        5.60        5.55      1.47 o 
   8  -4   7        1.09        2.19      1.56 o 
  -7  -3   7        2.56        2.04      1.43 o 
  -6  -3   7        0.77        0.74      1.23 o 
  -5  -3   7        6.10        3.41      1.17 o 
  -4  -3   7       81.36       78.93      2.92 o 
  -3  -3   7      133.01      131.25      3.87 o 
  -2  -3   7      174.56      154.66      4.22 o 
  -1  -3   7      374.70      366.35      6.22 o 
   0  -3   7      272.79      278.66      5.30 o 
   1  -3   7       48.22       35.45      0.99 o 
   2  -3   7       80.17       74.87      1.27 o 
   3  -3   7        4.21        4.11      0.38 o 
   4  -3   7      282.23      314.42      5.58 o 
   5  -3   7      374.28      408.44     11.23 o 
   6  -3   7      386.37      374.84     10.00 o 
   7  -3   7        6.04        8.82      1.19 o 
   8  -3   7        0.06       -0.71      1.34 o 
  -8  -2   7        0.00        1.68      1.74 o 
  -7  -2   7        0.38        0.55      1.33 o 
  -6  -2   7       55.25       43.78      1.62 o 
  -5  -2   7        0.11       -0.20      0.65 o 
  -4  -2   7       22.59       28.45      1.72 o 
  -3  -2   7        1.83        4.61      0.69 o 
  -2  -2   7      380.59      343.56      5.89 o 
  -1  -2   7      818.87      838.83     13.71 o 
   0  -2   7      315.50      295.26      5.04 o 
   1  -2   7        7.25        6.81      0.76 o 
   2  -2   7       97.90      115.79      1.77 o 
   3  -2   7       27.11       32.08      0.78 o 
   4  -2   7      133.80      153.87      3.66 o 
   5  -2   7        6.91        7.34      0.84 o 
   6  -2   7        2.99        5.28      1.43 o 
   7  -2   7       12.84       13.43      1.57 o 
   8  -2   7        0.08        1.17      1.44 o 
  -8  -1   7        0.03        1.84      1.11 o 
  -7  -1   7       19.59       17.71      1.21 o 
  -6  -1   7       11.79       10.41      0.97 o 
  -5  -1   7        9.02        8.79      0.63 o 
  -4  -1   7      185.48      210.36      3.18 o 
  -3  -1   7      160.55      165.33      2.53 o 
  -2  -1   7      272.03      274.30      3.89 o 
  -1  -1   7       79.58       74.36      1.60 o 
   0  -1   7      596.49      587.31      9.68 o 
   1  -1   7       60.18       64.55      1.42 o 
   2  -1   7      258.29      265.39      3.72 o 
   3  -1   7       19.58       25.44      1.36 o 
   4  -1   7       14.08       16.08      0.80 o 
   5  -1   7        9.40       11.39      0.84 o 
   6  -1   7       24.52       31.09      1.96 o 
   7  -1   7        0.00        0.22      1.35 o 
  -8   0   7        0.19        0.67      1.07 o 
  -7   0   7        5.56        5.20      0.91 o 
  -6   0   7       61.21       58.49      1.79 o 
  -5   0   7        1.95        1.85      0.51 o 
  -4   0   7        3.02        4.68      0.48 o 
  -3   0   7      346.71      353.63      4.97 o 
  -2   0   7      956.30      910.49     12.19 o 
  -1   0   7      407.95      481.07      6.55 o 
   0   0   7       67.19       70.24      1.51 o 
   1   0   7       36.58       30.96      0.93 o 
   2   0   7       44.37       45.71      1.19 o 
   3   0   7        4.49        6.38      0.42 o 
   4   0   7       73.25       78.42      2.72 o 
   5   0   7       39.96       45.85      2.16 o 
   6   0   7       41.75       51.60      2.59 o 
   7   0   7       16.26       18.42      1.78 o 
  -8   1   7        2.77        2.22      0.97 o 
  -7   1   7        0.45       -0.50      0.84 o 
  -6   1   7        1.28        1.10      0.93 o 
  -5   1   7       23.32       25.36      0.91 o 
  -4   1   7       56.37       64.53      1.30 o 
  -3   1   7       42.96       39.92      0.96 o 
  -2   1   7      100.78      117.80      1.96 o 
  -1   1   7       15.28       15.78      0.50 o 
   0   1   7       16.13       12.60      0.61 o 
   1   1   7        6.43        6.45      0.72 o 
   2   1   7        9.44       10.08      0.64 o 
   3   1   7       42.13       39.07      1.22 o 
   4   1   7       53.79       52.96      2.19 o 
   5   1   7        0.59        0.80      1.10 o 
   6   1   7        0.43       -0.53      1.26 o 
   7   1   7       21.35       21.07      2.04 o 
  -8   2   7       16.34       14.39      1.29 o 
  -7   2   7       15.26       19.25      1.19 o 
  -6   2   7       83.48       87.97      3.09 o 
  -5   2   7       76.03       70.67      1.88 o 
  -4   2   7      247.41      259.58      3.81 o 
  -3   2   7        8.63       10.94      0.54 o 
  -2   2   7      492.73      502.29      6.87 o 
  -1   2   7       87.07       99.61      1.59 o 
   0   2   7       84.56       92.02      1.89 o 
   1   2   7        1.80        1.06      0.53 o 
   2   2   7       40.38       41.69      1.24 o 
   3   2   7       46.32       42.64      1.29 o 
   4   2   7      318.81      305.75      7.96 o 
   5   2   7       60.77       58.43      2.53 o 
   6   2   7       60.03       59.29      2.87 o 
   7   2   7        0.21        2.79      1.63 o 
  -8   3   7        0.01       -1.31      1.02 o 
  -7   3   7       36.51       35.51      1.61 o 
  -6   3   7       26.49       26.82      1.86 o 
  -5   3   7       14.74       18.49      1.05 o 
  -4   3   7        0.01        1.33      0.68 o 
  -3   3   7      146.26      144.41      2.27 o 
  -2   3   7        3.65        4.69      0.41 o 
  -1   3   7       15.95       21.46      0.64 o 
   0   3   7       27.59       26.75      1.87 o 
   1   3   7       68.46       61.85      1.50 o 
   2   3   7       27.47       27.64      1.45 o 
   3   3   7       69.24       59.60      1.93 o 
   4   3   7       31.50       33.48      2.00 o 
   5   3   7        4.54        3.40      1.20 o 
   6   3   7        0.61        1.66      1.34 o 
  -8   4   7        0.01       -1.70      1.41 o 
  -7   4   7       47.79       53.73      2.55 o 
  -6   4   7      130.87      134.17      4.24 o 
  -5   4   7      182.01      185.31      3.59 o 
  -4   4   7       55.71       68.81      1.71 o 
  -3   4   7       81.22       76.07      1.45 o 
  -2   4   7      202.90      243.22      4.09 o 
  -1   4   7      217.90      232.62      4.17 o 
   0   4   7      185.92      184.85      3.44 o 
   1   4   7        0.97        0.54      0.54 o 
   2   4   7       24.39       28.37      1.11 o 
   3   4   7       32.56       29.88      1.27 o 
   4   4   7       10.65        9.05      1.37 o 
   5   4   7        8.89        6.55      1.46 o 
   6   4   7       38.20       41.08      2.56 o 
  -8   5   7        7.63        3.17      1.63 o 
  -7   5   7       34.01       43.41      2.55 o 
  -6   5   7        2.53        2.46      1.10 o 
  -5   5   7       25.29       20.76      1.05 o 
  -4   5   7       16.43       17.89      0.97 o 
  -3   5   7       13.47       15.52      0.91 o 
  -2   5   7        3.03        3.35      0.64 o 
  -1   5   7       49.12       48.52      2.13 o 
   0   5   7        1.09        1.52      0.57 o 
   1   5   7      122.33      105.07      2.28 o 
   2   5   7        6.22        6.08      0.74 o 
   3   5   7       19.38       22.12      1.14 o 
   4   5   7       13.96       18.25      1.66 o 
   5   5   7       15.78       19.34      1.90 o 
  -7   6   7        3.74        5.51      1.55 o 
  -6   6   7       35.20       35.99      2.29 o 
  -5   6   7        9.34       12.54      1.31 o 
  -4   6   7        0.86        1.14      0.73 o 
  -3   6   7       13.52       12.89      1.71 o 
  -2   6   7       18.39       20.27      1.60 o 
  -1   6   7       27.53       22.31      1.69 o 
   0   6   7      323.85      318.56      8.17 o 
   1   6   7       50.88       52.01      2.37 o 
   2   6   7       26.22       27.56      1.89 o 
   3   6   7        2.22        2.84      1.38 o 
  -7   7   7        0.06        1.64      1.53 o 
  -6   7   7        0.61        2.25      1.32 o 
  -5   7   7        0.14        0.85      0.86 o 
  -4   7   7        0.65        1.03      0.79 o 
  -3   7   7        3.47        2.73      1.33 o 
  -2   7   7       12.56       15.24      1.65 o 
  -1   7   7       16.89       20.91      1.77 o 
   0   7   7       33.87       28.95      1.99 o 
   1   7   7        6.89        4.98      1.46 o 
   2   7   7       63.92       61.16      2.90 o 
   3   7   7        0.18        1.50      1.53 o 
  -6   8   7       10.18        9.89      1.62 o 
  -5   8   7        0.41        1.34      0.95 o 
  -4   8   7        0.41        2.68      1.45 o 
  -3   8   7        8.86        9.59      1.51 o 
  -2   8   7        3.36        4.73      1.37 o 
  -1   8   7       32.73       33.15      2.07 o 
   0   8   7       58.65       57.55      2.74 o 
   1   8   7        1.57        1.51      1.53 o 
   2   8   7        5.30        4.59      1.69 o 
  -5   9   7        0.88        2.81      1.60 o 
  -4   9   7        0.02        0.79      1.52 o 
  -3   9   7        6.05        3.71      1.49 o 
  -2   9   7        8.17        9.52      1.78 o 
  -1   9   7        2.15        1.69      1.44 o 
   0   9   7        2.50       -0.38      1.62 o 
   1   9   7        0.50        1.69      1.68 o 
  -3  10   7        6.90        7.14      1.93 o 
  -2  10   7        0.12        2.36      1.83 o 
   0 -12   8        0.04        0.80      1.70 o 
   1 -12   8        0.85        3.21      1.71 o 
   2 -12   8        7.15        8.76      1.89 o 
   3 -12   8        0.68       -1.21      1.68 o 
   4 -12   8        0.28       -1.25      1.66 o 
  -2 -11   8        1.21        1.75      1.66 o 
  -1 -11   8        0.05       -0.01      1.51 o 
   0 -11   8        0.01       -0.79      1.29 o 
   1 -11   8       14.03       12.74      1.76 o 
   2 -11   8        0.40        0.24      1.29 o 
   3 -11   8        0.70        1.37      1.51 o 
   4 -11   8        4.61        5.46      1.74 o 
  -3 -10   8        7.68       10.70      1.82 o 
  -2 -10   8        4.33        3.20      1.53 o 
  -1 -10   8       10.43       11.17      1.53 o 
   0 -10   8        3.13        3.56      1.39 o 
   1 -10   8        4.87        3.67      1.22 o 
   2 -10   8       14.85       17.02      1.72 o 
   3 -10   8       27.04       27.58      1.96 o 
   4 -10   8        2.89        2.22      1.40 o 
   5 -10   8        5.07        3.25      1.23 o 
   6 -10   8        3.42        0.87      1.31 o 
  -4  -9   8        7.30        5.43      1.18 o 
  -3  -9   8       10.24        9.64      1.13 o 
  -2  -9   8        4.11        4.25      0.91 o 
  -1  -9   8        1.05        0.00      0.77 o 
   0  -9   8        5.33        4.85      0.84 o 
   1  -9   8        0.06       -0.37      0.65 o 
   2  -9   8        5.71        5.59      1.34 o 
   3  -9   8       28.81       34.71      2.00 o 
   4  -9   8       76.57       69.36      2.79 o 
   5  -9   8       13.40       13.27      1.41 o 
   6  -9   8        0.06        1.90      1.11 o 
   7  -9   8        0.00        0.77      1.25 o 
  -5  -8   8        0.05       -0.15      1.03 o 
  -4  -8   8        0.55       -0.73      0.91 o 
  -3  -8   8        0.79        3.09      1.18 o 
  -2  -8   8       24.35       24.51      1.74 o 
  -1  -8   8        2.00        1.72      1.05 o 
   0  -8   8        1.75        2.22      0.92 o 
   1  -8   8        2.18        1.44      0.77 o 
   2  -8   8       32.02       32.26      1.57 o 
   3  -8   8       40.37       35.74      1.76 o 
   4  -8   8       80.25       89.22      5.32 o 
   5  -8   8        1.97        1.20      1.04 o 
   6  -8   8        0.16        0.30      1.14 o 
   7  -8   8        3.34        4.70      1.41 o 
  -5  -7   8        5.32        7.31      1.11 o 
  -4  -7   8        9.15        9.34      1.57 o 
  -3  -7   8       55.41       62.94      2.64 o 
  -2  -7   8        3.32        5.32      1.21 o 
  -1  -7   8       15.24       13.33      1.21 o 
   0  -7   8        1.16        1.49      0.81 o 
   1  -7   8       82.51       79.40      2.56 o 
   2  -7   8      104.74      102.36      3.07 o 
   3  -7   8       15.47       15.31      1.17 o 
   4  -7   8      294.93      281.68      5.15 o 
   5  -7   8       14.13       13.62      1.23 o 
   6  -7   8        1.41        0.27      0.75 o 
   7  -7   8       25.30       26.75      1.55 o 
  -6  -6   8        2.79        4.66      1.74 o 
  -5  -6   8       11.53       12.95      1.76 o 
  -4  -6   8       19.06       19.68      1.66 o 
  -3  -6   8       52.13       58.01      2.60 o 
  -2  -6   8       20.60       17.93      1.33 o 
  -1  -6   8        8.51        8.13      1.03 o 
   0  -6   8       78.83       80.31      2.60 o 
   1  -6   8      116.36      109.40      3.21 o 
   2  -6   8       99.22       96.99      2.97 o 
   3  -6   8      192.03      177.00      4.81 o 
   4  -6   8       14.14       13.60      0.81 o 
   5  -6   8       34.42       29.90      2.11 o 
   6  -6   8        4.13        4.25      0.77 o 
   7  -6   8        2.62        1.16      0.92 o 
   8  -6   8        0.98       -0.02      1.56 o 
  -7  -5   8        2.43       -0.90      1.52 o 
  -6  -5   8        6.72        6.65      1.53 o 
  -5  -5   8       40.40       37.88      2.41 o 
  -4  -5   8      142.07      145.63      4.48 o 
  -3  -5   8        0.76       -0.04      1.07 o 
  -2  -5   8        3.88        3.84      0.98 o 
  -1  -5   8       34.57       37.82      1.75 o 
   0  -5   8        5.43        6.13      0.75 o 
   1  -5   8        3.08        4.33      1.21 o 
   2  -5   8        4.45        3.68      0.80 o 
   3  -5   8       91.49       96.74      2.14 o 
   4  -5   8      371.69      349.19      6.19 o 
   5  -5   8       64.73       68.10      2.48 o 
   6  -5   8       14.20       20.22      1.09 o 
   7  -5   8        4.82        4.74      1.47 o 
   8  -5   8        0.00       -1.51      1.55 o 
  -7  -4   8       11.63       19.02      2.13 o 
  -6  -4   8        7.71        4.53      1.52 o 
  -5  -4   8       21.91       22.19      1.72 o 
  -4  -4   8       51.02       57.04      2.60 o 
  -2  -4   8      104.25      105.88      3.23 o 
  -1  -4   8      181.53      195.46      5.16 o 
   0  -4   8        0.41        0.34      0.62 o 
   1  -4   8        3.94        0.90      0.63 o 
   2  -4   8       36.58       35.73      1.53 o 
   3  -4   8      138.33      128.66      2.53 o 
   4  -4   8      139.02      136.28      2.72 o 
   5  -4   8        2.74        4.82      0.70 o 
   6  -4   8       13.55       13.86      1.58 o 
   7  -4   8        6.43        4.06      1.47 o 
   8  -4   8        0.95        2.65      1.51 o 
  -7  -3   8       11.68       13.24      1.92 o 
  -6  -3   8       41.62       41.12      2.38 o 
  -5  -3   8       15.18       12.22      1.45 o 
  -4  -3   8        0.22        0.46      1.08 o 
  -3  -3   8      193.87      186.72      5.13 o 
  -2  -3   8      196.13      188.54      4.83 o 
  -1  -3   8      635.07      632.45     10.49 o 
   0  -3   8       78.58       83.99      2.77 o 
   1  -3   8      256.33      245.98      4.33 o 
   2  -3   8      329.84      310.65      5.61 o 
   3  -3   8        3.79        4.47      0.42 o 
   4  -3   8        1.68        1.57      0.65 o 
   5  -3   8       17.18       12.85      1.28 o 
   6  -3   8        1.30        3.22      1.15 o 
   7  -3   8        0.84       -0.46      1.22 o 
   8  -3   8        0.02        1.10      1.65 o 
  -7  -2   8        1.97        4.02      1.64 o 
  -6  -2   8        2.11        4.07      1.41 o 
  -5  -2   8      146.02      142.45      4.48 o 
  -4  -2   8       21.26       31.64      1.23 o 
  -3  -2   8        0.07        1.88      0.56 o 
  -2  -2   8        4.59        3.75      0.55 o 
  -1  -2   8        1.17        4.11      0.89 o 
   0  -2   8       19.07       22.26      1.78 o 
   1  -2   8       31.11       34.42      1.03 o 
   2  -2   8      419.92      431.54      5.92 o 
   3  -2   8       42.55       49.83      1.03 o 
   4  -2   8       14.47       13.04      1.23 o 
   5  -2   8        0.04       -0.10      0.95 o 
   6  -2   8        5.88        6.80      1.32 o 
   7  -2   8        8.48        9.69      1.56 o 
  -8  -1   8        4.66        5.04      1.11 o 
  -7  -1   8        3.44        5.51      0.97 o 
  -6  -1   8        0.48        0.38      0.95 o 
  -5  -1   8        1.73        2.68      0.92 o 
  -4  -1   8       31.10       28.42      0.92 o 
  -3  -1   8        7.21        6.41      0.51 o 
  -2  -1   8       88.83       89.30      1.90 o 
  -1  -1   8      165.84      179.59      4.89 o 
   0  -1   8     1590.52     1609.38     25.95 o 
   1  -1   8       63.44       67.06      1.52 o 
   2  -1   8        1.97        4.14      0.63 o 
   3  -1   8       47.47       46.42      1.32 o 
   4  -1   8        0.01        0.18      0.84 o 
   5  -1   8        1.11        0.97      0.93 o 
   6  -1   8        0.05        1.04      1.13 o 
   7  -1   8        0.55        0.46      1.31 o 
  -8   0   8        0.04       -0.65      1.10 o 
  -7   0   8        6.53        1.75      0.95 o 
  -6   0   8        1.03        0.06      0.74 o 
  -5   0   8        4.42        5.21      0.60 o 
  -4   0   8        8.87        8.14      0.60 o 
  -3   0   8       20.08       19.48      0.89 o 
  -2   0   8      487.09      487.99      6.70 o 
  -1   0   8       33.98       39.72      1.74 o 
   0   0   8       77.65       73.00      2.59 o 
   1   0   8        0.45        0.55      0.40 o 
   2   0   8      568.13      536.71      8.98 o 
   3   0   8       23.09       23.32      1.25 o 
   4   0   8       23.71       26.58      1.66 o 
   5   0   8       14.73       14.50      1.40 o 
   6   0   8        6.77        9.87      1.57 o 
   7   0   8        2.16        2.72      1.58 o 
  -8   1   8        8.32       12.32      2.75 o 
  -7   1   8       32.59       40.07      1.62 o 
  -6   1   8        5.12        3.80      0.88 o 
  -5   1   8       12.37       10.64      0.67 o 
  -4   1   8        7.94       12.81      1.11 o 
  -3   1   8     1032.31     1027.50     13.81 o 
  -2   1   8        5.49       11.11      0.50 o 
  -1   1   8      271.83      272.22      4.76 o 
   0   1   8      285.56      287.59      5.00 o 
   1   1   8       36.47       39.80      1.57 o 
   2   1   8        3.53        4.11      0.65 o 
   3   1   8      174.57      183.12      3.46 o 
   4   1   8       99.88       91.95      3.15 o 
   5   1   8       21.87       20.63      1.62 o 
   6   1   8       27.06       21.88      1.92 o 
   7   1   8        1.23        1.04      1.46 o 
  -8   2   8        5.63        8.25      1.13 o 
  -7   2   8        2.74        0.14      0.88 o 
  -6   2   8       36.18       37.47      3.94 o 
  -5   2   8       90.95       90.59      1.75 o 
  -4   2   8        6.00        3.58      0.53 o 
  -3   2   8       72.51       85.82      1.55 o 
  -2   2   8        0.17        1.17      0.38 o 
  -1   2   8      144.26      150.37      2.33 o 
   0   2   8       26.71       26.24      0.93 o 
   1   2   8        5.35        6.14      0.58 o 
   2   2   8        0.99        0.83      0.54 o 
   3   2   8       84.97       90.97      3.23 o 
   4   2   8       62.45       75.07      2.90 o 
   5   2   8       13.28       12.72      1.56 o 
   6   2   8        0.60        1.71      1.44 o 
  -8   3   8        0.02       -0.84      1.45 o 
  -7   3   8        0.65        1.08      0.87 o 
  -6   3   8       60.32       58.18      1.87 o 
  -5   3   8      139.60      141.36      2.41 o 
  -4   3   8      164.63      150.77      2.87 o 
  -3   3   8        1.88        1.76      0.47 o 
  -2   3   8      467.13      466.00      8.90 o 
  -1   3   8        6.49        5.76      1.41 o 
   0   3   8        1.15        2.44      0.53 o 
   1   3   8       67.81       60.79      1.56 o 
   2   3   8       38.75       31.12      1.19 o 
   3   3   8        0.25        0.28      0.72 o 
   4   3   8       95.80       89.85      3.26 o 
   5   3   8       11.78       12.03      1.62 o 
   6   3   8       60.87       60.99      2.98 o 
  -8   4   8        6.88        8.96      1.68 o 
  -7   4   8        9.49        8.64      1.53 o 
  -6   4   8       11.11       11.21      0.97 o 
  -5   4   8        4.31        2.49      0.73 o 
  -4   4   8       86.46       92.47      2.15 o 
  -3   4   8       31.71       35.08      1.23 o 
  -2   4   8       77.46       73.16      1.75 o 
  -1   4   8       22.21       26.44      1.44 o 
   0   4   8        0.21       -0.17      0.58 o 
   1   4   8      237.83      220.29      4.09 o 
   2   4   8       30.91       33.64      1.25 o 
   3   4   8        8.36        9.99      2.30 o 
   4   4   8       21.86       18.64      1.68 o 
   5   4   8        1.44        1.13      1.27 o 
  -7   5   8        1.67        3.02      1.44 o 
  -6   5   8        0.33        0.40      0.85 o 
  -5   5   8        1.91        2.89      1.17 o 
  -4   5   8        1.63        3.66      0.75 o 
  -3   5   8       49.03       50.22      2.37 o 
  -2   5   8       56.47       52.23      2.29 o 
  -1   5   8       35.50       40.24      2.07 o 
   0   5   8      478.32      450.23     11.02 o 
   1   5   8      549.57      539.18      9.19 o 
   2   5   8      105.75      103.48      2.39 o 
   3   5   8        0.00       -0.07      0.81 o 
   4   5   8        5.17        4.46      1.44 o 
  -7   6   8        8.39        7.47      1.71 o 
  -6   6   8       51.33       51.85      1.89 o 
  -5   6   8        5.15        5.57      0.94 o 
  -4   6   8        3.10        3.76      1.28 o 
  -3   6   8       16.50       17.88      1.65 o 
  -2   6   8       29.30       27.45      1.88 o 
  -1   6   8       73.12       74.07      2.98 o 
   0   6   8       87.79       93.26      3.41 o 
   1   6   8      103.10      101.03      3.59 o 
   2   6   8        7.65        7.27      1.37 o 
   3   6   8        2.11        0.74      1.43 o 
  -6   7   8        0.76       -0.33      0.95 o 
  -5   7   8       21.74       22.88      1.92 o 
  -4   7   8        8.40        5.46      1.33 o 
  -3   7   8        5.86        6.68      1.53 o 
  -2   7   8        3.23        1.76      1.27 o 
  -1   7   8       13.14       10.40      1.51 o 
   0   7   8      102.00       93.08      3.53 o 
   1   7   8        4.08        3.95      1.52 o 
   2   7   8        2.04        1.58      1.55 o 
   3   7   8       31.96       29.93      2.29 o 
  -6   8   8        3.70        4.67      1.86 o 
  -5   8   8       18.88       19.62      1.98 o 
  -4   8   8        8.32        8.19      1.72 o 
  -3   8   8       54.50       55.56      2.73 o 
  -2   8   8        5.46        5.40      1.50 o 
  -1   8   8        9.37        3.82      1.58 o 
   0   8   8        0.21       -1.94      1.49 o 
   1   8   8        0.33       -0.67      1.56 o 
  -4   9   8        2.28        1.03      1.71 o 
  -3   9   8        3.56        5.94      1.82 o 
  -2   9   8        0.37       -1.33      1.65 o 
  -1   9   8        0.93        1.66      1.74 o 
   0   9   8        1.52       -1.31      1.49 o 
   0 -12   9        9.43       13.97      2.05 o 
   1 -12   9       11.37        9.55      1.72 o 
   2 -12   9        0.37       -0.35      1.69 o 
   3 -12   9       19.93       22.49      2.28 o 
   4 -12   9       17.40       18.13      2.22 o 
  -2 -11   9        0.13        0.89      1.66 o 
  -1 -11   9        0.98       -0.71      1.37 o 
   0 -11   9        0.01        0.20      1.29 o 
   1 -11   9        0.65        0.57      1.34 o 
   2 -11   9       18.14       18.25      1.96 o 
   3 -11   9        0.44        2.01      1.57 o 
   4 -11   9        0.75       -0.47      1.50 o 
   5 -11   9       18.41       21.24      1.87 o 
  -3 -10   9        0.03        1.96      1.64 o 
  -2 -10   9        0.10       -0.32      1.45 o 
  -1 -10   9        7.89        7.76      1.59 o 
   0 -10   9       30.65       33.30      2.05 o 
   1 -10   9       21.49       21.76      1.75 o 
   2 -10   9        0.69        1.23      1.37 o 
   3 -10   9        0.21        0.00      1.37 o 
   4 -10   9        1.71        2.95      1.44 o 
   5 -10   9        0.20       -0.11      1.20 o 
   6 -10   9        0.41        0.32      1.19 o 
  -4  -9   9        0.01        0.26      1.95 o 
  -3  -9   9        0.32        2.02      1.11 o 
  -2  -9   9        3.37        5.85      1.03 o 
  -1  -9   9        0.00       -1.65      1.10 o 
   0  -9   9        0.02        0.34      1.02 o 
   1  -9   9       38.38       36.39      1.80 o 
   2  -9   9        8.11        5.94      0.96 o 
   3  -9   9       20.07       18.77      1.69 o 
   4  -9   9       20.08       20.89      1.74 o 
   5  -9   9        1.97        1.03      1.10 o 
   6  -9   9        0.01       -1.09      1.21 o 
  -5  -8   9        0.43       -0.03      1.07 o 
  -4  -8   9       22.56       21.42      1.38 o 
  -3  -8   9       75.07       74.31      3.02 o 
  -2  -8   9       11.38        9.74      1.32 o 
   0  -8   9       76.51       75.82      2.67 o 
   1  -8   9       44.56       44.51      1.92 o 
   2  -8   9       14.22       15.03      1.13 o 
   3  -8   9       19.93       16.34      1.31 o 
   4  -8   9        9.24       13.25      1.31 o 
   5  -8   9        0.13       -0.19      0.71 o 
   6  -8   9        0.23       -0.42      1.13 o 
   7  -8   9        0.14       -0.54      1.38 o 
  -5  -7   9        1.60        0.34      1.45 o 
  -4  -7   9        0.08       -1.40      1.27 o 
  -3  -7   9       17.39       23.63      1.87 o 
  -2  -7   9        5.18        6.83      1.17 o 
  -1  -7   9        3.51        2.35      0.99 o 
   0  -7   9        7.73        9.04      1.05 o 
   1  -7   9       15.16       11.35      1.07 o 
   2  -7   9       42.97       38.94      1.72 o 
   3  -7   9       50.03       44.56      2.04 o 
   4  -7   9       49.92       51.91      1.57 o 
   5  -7   9        0.16        0.05      0.65 o 
   6  -7   9        0.01        0.02      0.78 o 
   7  -7   9        8.73        6.90      1.58 o 
  -6  -6   9        0.07       -0.37      1.51 o 
  -5  -6   9        0.41       -0.31      1.46 o 
  -4  -6   9        1.38        0.49      1.34 o 
  -3  -6   9       48.12       46.88      2.30 o 
  -2  -6   9       69.52       63.20      2.58 o 
  -1  -6   9        0.05       -0.07      0.79 o 
   0  -6   9        0.00        0.42      0.77 o 
   1  -6   9        8.03        8.82      0.97 o 
   2  -6   9      169.97      191.21      5.16 o 
   3  -6   9       96.61      103.65      3.27 o 
   4  -6   9       18.85       19.03      0.91 o 
   5  -6   9       25.51       28.95      1.26 o 
   6  -6   9        7.38        8.55      1.40 o 
   7  -6   9        0.28       -0.19      1.39 o 
  -6  -5   9        0.25       -1.21      1.33 o 
  -5  -5   9        0.00       -0.11      1.39 o 
  -4  -5   9       48.30       34.82      2.13 o 
  -3  -5   9        4.31        4.64      1.26 o 
  -2  -5   9       95.84       92.19      3.05 o 
  -1  -5   9       27.09       29.92      1.56 o 
   0  -5   9        8.50       10.42      1.02 o 
   1  -5   9        8.66        7.92      0.64 o 
   2  -5   9       34.72       36.00      1.64 o 
   3  -5   9      149.45      145.55      2.87 o 
   4  -5   9       23.65       22.83      0.95 o 
   5  -5   9        0.87        0.30      0.95 o 
   6  -5   9       17.49       13.77      1.46 o 
   7  -5   9       16.42       16.06      1.84 o 
  -7  -4   9        2.53        5.76      1.88 o 
  -6  -4   9        9.18        4.92      1.49 o 
  -5  -4   9        0.08        0.75      1.25 o 
  -4  -4   9       91.36       86.24      3.28 o 
  -3  -4   9        0.74        3.14      1.04 o 
  -2  -4   9      148.07      137.15      4.02 o 
  -1  -4   9        3.43        5.16      0.84 o 
   0  -4   9       31.85       33.66      1.12 o 
   1  -4   9       92.06       89.08      5.92 o 
   2  -4   9        8.69        8.63      0.66 o 
   3  -4   9       38.58       40.89      0.97 o 
   4  -4   9       28.89       42.23      2.07 o 
   5  -4   9       34.11       36.57      2.08 o 
   6  -4   9       56.82       53.79      2.62 o 
   7  -4   9        0.31        3.71      1.35 o 
  -7  -3   9        0.23        2.12      1.69 o 
  -6  -3   9       16.07       14.23      1.82 o 
  -5  -3   9        0.27       -0.65      1.16 o 
  -4  -3   9       96.74       97.60      3.38 o 
  -3  -3   9       41.20       49.88      2.31 o 
  -2  -3   9       62.06       66.87      1.65 o 
  -1  -3   9       35.12       30.77      1.09 o 
   0  -3   9        0.97        1.01      0.47 o 
   1  -3   9        0.05        0.15      0.47 o 
   2  -3   9      209.54      205.89      3.77 o 
   3  -3   9      156.27      136.43      2.69 o 
   4  -3   9       42.27       36.96      1.87 o 
   5  -3   9       15.63       14.78      1.41 o 
   6  -3   9        1.34        1.28      1.15 o 
   7  -3   9        2.38        3.03      1.41 o 
  -7  -2   9        0.53       -0.54      1.58 o 
  -6  -2   9        0.13       -0.17      1.23 o 
  -5  -2   9       46.93       41.15      2.24 o 
  -4  -2   9      198.35      182.35      3.55 o 
  -3  -2   9       27.21       20.69      0.94 o 
  -2  -2   9        2.05        4.19      0.60 o 
  -1  -2   9       93.33       91.35      1.99 o 
   0  -2   9      562.12      594.63      9.91 o 
   1  -2   9       10.20        7.47      0.58 o 
   2  -2   9       54.49       57.04      1.46 o 
   3  -2   9        0.47        0.55      0.83 o 
   4  -2   9       60.08       57.91      2.35 o 
   5  -2   9       63.27       65.01      2.64 o 
   6  -2   9        5.95        7.28      1.37 o 
   7  -2   9        2.32        3.01      1.47 o 
  -7  -1   9        0.95        0.66      0.96 o 
  -6  -1   9        0.06       -1.20      0.80 o 
  -5  -1   9       17.67       17.19      0.81 o 
  -4  -1   9        4.14        2.83      0.56 o 
  -3  -1   9       96.04       87.93      2.23 o 
  -2  -1   9      138.91      131.93      2.64 o 
  -1  -1   9       56.99       57.60      1.94 o 
   0  -1   9       63.71       65.41      1.55 o 
   1  -1   9       25.40       20.08      0.88 o 
   2  -1   9        9.30        9.45      0.92 o 
   3  -1   9        0.87        1.27      0.55 o 
   4  -1   9        3.38        2.40      0.97 o 
   5  -1   9        0.37       -0.91      1.10 o 
   6  -1   9        0.20       -0.26      1.13 o 
   7  -1   9        0.04        0.67      1.44 o 
  -8   0   9        0.64        0.24      1.31 o 
  -7   0   9        7.40        4.13      1.04 o 
  -6   0   9        4.91        5.09      0.96 o 
  -5   0   9       72.52       72.93      1.59 o 
  -4   0   9      344.17      307.94      4.50 o 
  -3   0   9        0.47        0.84      0.50 o 
  -2   0   9        8.01        7.07      0.80 o 
  -1   0   9       61.12       55.63      2.40 o 
   0   0   9        3.61        1.78      0.48 o 
   1   0   9       25.84       27.39      1.02 o 
   2   0   9      167.51      151.06      2.94 o 
   3   0   9       99.99       99.48      2.19 o 
   4   0   9       50.75       52.66      2.30 o 
   5   0   9        6.96        4.12      1.20 o 
   6   0   9       28.14       28.91      2.04 o 
   7   0   9       12.60       14.07      1.98 o 
  -8   1   9        1.39        1.00      1.03 o 
  -7   1   9        3.62        3.87      1.01 o 
  -6   1   9       45.34       39.43      1.22 o 
  -5   1   9       77.64       68.07      1.53 o 
  -4   1   9       72.06       62.00      1.80 o 
  -3   1   9       19.71       19.65      0.71 o 
  -2   1   9      163.04      177.33      3.36 o 
  -1   1   9       79.93       83.30      3.13 o 
   0   1   9        0.02        0.74      0.45 o 
   1   1   9       23.15       23.02      0.93 o 
   2   1   9        6.84        8.13      0.89 o 
   3   1   9       17.25       14.35      0.93 o 
   4   1   9      353.35      342.68      8.89 o 
   5   1   9       22.49       22.55      1.75 o 
   6   1   9        4.97        4.92      1.45 o 
  -8   2   9        2.78        1.40      1.34 o 
  -7   2   9        0.11       -0.88      0.97 o 
  -6   2   9       37.63       37.95      1.22 o 
  -5   2   9      120.74      125.80      2.23 o 
  -4   2   9      353.00      353.56      5.09 o 
  -3   2   9      163.20      182.06      3.49 o 
  -2   2   9        2.17        1.16      0.55 o 
  -1   2   9      112.17      122.45      3.64 o 
   0   2   9        4.21        5.44      0.72 o 
   1   2   9        1.27        1.80      0.68 o 
   2   2   9       26.73       27.11      1.12 o 
   3   2   9      133.36      144.06      2.98 o 
   4   2   9        8.03        7.82      1.23 o 
   5   2   9       10.16       11.68      1.63 o 
   6   2   9        1.13        1.11      1.41 o 
  -7   3   9        0.46        0.13      1.20 o 
  -6   3   9       26.40       26.55      1.04 o 
  -5   3   9        2.71        3.02      0.65 o 
  -4   3   9       78.10       80.37      1.62 o 
  -3   3   9       26.56       30.18      1.29 o 
  -2   3   9       21.48       17.63      0.91 o 
  -1   3   9       35.68       30.18      1.15 o 
   0   3   9       96.46       88.41      2.00 o 
   1   3   9      232.28      220.44      6.17 o 
   2   3   9       74.13       69.29      1.83 o 
   3   3   9       19.48       23.28      2.07 o 
   4   3   9        4.42        2.89      1.23 o 
   5   3   9        1.57        1.29      1.28 o 
  -7   4   9       17.72       16.62      1.66 o 
  -6   4   9       17.58       20.67      2.35 o 
  -5   4   9        0.87        1.32      0.77 o 
  -4   4   9        0.81       -0.07      1.08 o 
  -3   4   9        2.21        5.29      1.21 o 
  -2   4   9       25.22       23.49      1.66 o 
  -1   4   9      362.85      365.78      6.40 o 
   0   4   9       29.65       30.99      1.93 o 
   1   4   9       52.11       52.27      2.73 o 
   2   4   9       66.31       69.61      1.86 o 
   3   4   9        1.16        1.44      0.79 o 
   4   4   9        0.02       -0.10      1.23 o 
   5   4   9       20.99       29.49      2.11 o 
  -7   5   9        2.21        3.01      1.56 o 
  -6   5   9        6.12        6.53      1.05 o 
  -5   5   9        0.13        0.22      1.19 o 
  -4   5   9        0.71        1.17      1.07 o 
  -3   5   9        0.90        0.53      1.21 o 
  -2   5   9       24.57       29.99      1.82 o 
  -1   5   9        9.63        8.37      1.32 o 
   0   5   9        4.65        5.28      1.28 o 
   1   5   9       22.66       22.29      1.81 o 
   2   5   9        4.98        4.54      1.44 o 
   3   5   9        2.09        1.73      0.93 o 
   4   5   9        5.70        3.88      1.33 o 
  -6   6   9        3.48        3.21      1.47 o 
  -5   6   9        8.40        8.38      1.52 o 
  -4   6   9       19.92       22.70      1.86 o 
  -3   6   9       10.77       13.94      1.64 o 
  -2   6   9        5.74        5.87      1.47 o 
  -1   6   9        0.47       -0.48      1.16 o 
   0   6   9       45.63       41.44      2.44 o 
   1   6   9       43.92       54.27      2.73 o 
   2   6   9        3.45        4.41      1.55 o 
   3   6   9        0.92        2.14      1.58 o 
  -6   7   9        4.61        4.22      1.77 o 
  -5   7   9        3.79        4.24      1.63 o 
  -4   7   9        0.06       -1.77      1.40 o 
  -3   7   9        0.16       -0.89      1.45 o 
  -2   7   9        0.01        0.44      1.31 o 
  -1   7   9        5.66        3.99      1.56 o 
   0   7   9       15.74       18.43      1.78 o 
   1   7   9       47.37       44.82      2.72 o 
   2   7   9        1.96        1.92      1.64 o 
  -5   8   9        2.12        1.20      1.72 o 
  -4   8   9        3.15        0.44      1.46 o 
  -3   8   9        0.01        0.44      1.62 o 
  -2   8   9        0.55        1.07      1.44 o 
  -1   8   9       23.08       27.61      2.12 o 
   0   8   9        0.59       -0.31      1.45 o 
   1   8   9        2.99        3.15      1.81 o 
   1 -12  10        0.30       -0.57      1.71 o 
   2 -12  10        4.47        4.41      1.89 o 
   3 -12  10        2.97        2.89      1.88 o 
  -1 -11  10        1.03        2.12      1.66 o 
   0 -11  10        0.02       -0.29      1.37 o 
   1 -11  10        0.14        1.17      1.39 o 
   2 -11  10        4.61        6.73      1.77 o 
   3 -11  10        3.26        3.17      1.68 o 
   4 -11  10        0.84        0.73      1.65 o 
   5 -11  10       12.01       12.38      1.68 o 
  -3 -10  10        0.20       -0.19      1.15 o 
  -2 -10  10        0.02        0.27      1.04 o 
  -1 -10  10        2.19        2.90      1.49 o 
   0 -10  10        5.77        6.44      1.56 o 
   1 -10  10        3.55        3.71      1.35 o 
   2 -10  10       17.63       20.17      1.92 o 
   3 -10  10        8.88       11.41      1.66 o 
   4 -10  10        2.22        3.83      1.58 o 
   5 -10  10        0.27        2.43      1.31 o 
  -4  -9  10       13.59       13.83      1.33 o 
  -3  -9  10        4.79        4.43      1.59 o 
  -2  -9  10        0.97       -1.20      1.17 o 
  -1  -9  10        0.11       -0.42      1.17 o 
   0  -9  10        3.76        2.30      1.10 o 
   1  -9  10       22.75       19.33      1.41 o 
   2  -9  10        0.60        2.58      0.93 o 
   3  -9  10        6.00        5.49      1.09 o 
   5  -9  10        6.19        6.44      1.32 o 
   6  -9  10        9.86       12.04      1.56 o 
  -4  -8  10        0.60        0.01      1.44 o 
  -3  -8  10       19.19       17.91      1.84 o 
  -2  -8  10        2.38        1.21      1.26 o 
  -1  -8  10       15.86       15.10      1.47 o 
   0  -8  10        0.90        0.44      0.98 o 
   1  -8  10       31.76       29.02      1.71 o 
   2  -8  10        0.35        0.93      0.87 o 
   3  -8  10        5.54        5.96      1.17 o 
   4  -8  10        1.89        2.91      0.71 o 
   5  -8  10        6.80        6.78      1.86 o 
   6  -8  10        4.20        4.74      1.39 o 
  -5  -7  10        0.18        0.66      1.45 o 
  -4  -7  10       21.32       25.90      2.14 o 
  -3  -7  10        4.60        4.53      1.31 o 
  -2  -7  10        0.10        1.09      1.03 o 
  -1  -7  10        0.00        1.46      0.95 o 
   0  -7  10        0.62        1.45      0.85 o 
   1  -7  10        0.44        1.77      0.90 o 
   2  -7  10        5.85        8.55      1.01 o 
   3  -7  10      170.44      161.41      4.65 o 
   4  -7  10        2.40        1.26      0.72 o 
   5  -7  10        6.23        6.29      1.26 o 
   6  -7  10        5.25        5.90      1.43 o 
   7  -7  10        4.97        5.09      1.60 o 
  -6  -6  10        6.56        6.13      1.77 o 
  -5  -6  10        3.92        4.64      1.68 o 
  -4  -6  10       61.48       69.22      3.10 o 
  -3  -6  10        7.85        9.35      1.38 o 
  -2  -6  10        9.40       10.85      1.27 o 
  -1  -6  10        3.03        2.17      0.93 o 
   0  -6  10        9.52        9.33      1.04 o 
   1  -6  10       16.04       11.82      1.08 o 
   2  -6  10       68.34       72.40      2.56 o 
   3  -6  10       20.36       19.54      1.37 o 
   4  -6  10       11.88       14.21      1.35 o 
   5  -6  10        1.31        1.22      1.03 o 
   6  -6  10        1.69        2.16      1.33 o 
   7  -6  10        1.47        1.22      1.49 o 
  -6  -5  10        6.25        8.12      1.69 o 
  -5  -5  10       13.08       20.48      2.02 o 
  -4  -5  10       24.66       32.60      2.12 o 
  -3  -5  10       13.87       16.73      1.60 o 
  -2  -5  10       33.54       32.42      1.83 o 
  -1  -5  10       32.19       32.61      1.83 o 
   0  -5  10        0.27       -1.04      0.69 o 
   1  -5  10        0.85        0.42      0.69 o 
   2  -5  10       21.99       21.12      1.33 o 
   3  -5  10        3.82        7.38      1.05 o 
   4  -5  10       94.19       97.36      3.29 o 
   5  -5  10        1.12        1.82      1.04 o 
   6  -5  10        0.31        0.56      1.15 o 
   7  -5  10        3.83        7.38      1.68 o 
  -6  -4  10        5.93        5.25      1.58 o 
  -5  -4  10        0.02       -1.83      1.22 o 
  -4  -4  10       13.11       14.36      1.63 o 
  -3  -4  10       58.44       64.26      2.71 o 
  -2  -4  10       18.68       22.82      1.46 o 
  -1  -4  10       50.83       56.50      2.23 o 
   0  -4  10       93.02       87.53      1.98 o 
   1  -4  10      118.59      118.04      2.46 o 
   2  -4  10       20.55       19.11      0.91 o 
   3  -4  10       83.82       79.76      3.04 o 
   4  -4  10      132.40      138.58      4.24 o 
   5  -4  10       39.08       43.19      2.19 o 
   6  -4  10        4.05        4.06      1.27 o 
   7  -4  10        2.40        0.48      1.38 o 
  -7  -3  10        1.33        1.35      1.60 o 
  -6  -3  10        0.07       -0.12      1.31 o 
  -5  -3  10       22.74       20.92      1.77 o 
  -4  -3  10        5.44        4.08      1.23 o 
  -3  -3  10       34.90       38.06      1.61 o 
  -2  -3  10        6.69        7.08      0.89 o 
  -1  -3  10        7.81        8.34      0.75 o 
   0  -3  10       50.11       56.75      1.55 o 
   1  -3  10      178.09      200.73      3.74 o 
   2  -3  10       99.81       89.46      2.02 o 
   3  -3  10        0.26        0.01      0.64 o 
   4  -3  10        1.10        2.95      0.95 o 
   5  -3  10       99.74      100.98      3.50 o 
   6  -3  10       10.13       18.00      1.83 o 
   7  -3  10        3.64        4.96      1.68 o 
  -7  -2  10        0.46        0.00      1.44 o 
  -6  -2  10        3.06        3.99      1.46 o 
  -5  -2  10        4.10        3.43      0.82 o 
  -4  -2  10       12.16       10.47      0.88 o 
  -3  -2  10       70.80       82.07      2.01 o 
  -2  -2  10       10.18        8.57      0.92 o 
  -1  -2  10        0.03        0.68      0.52 o 
   0  -2  10        3.60        2.15      0.54 o 
   1  -2  10      202.11      191.23      4.64 o 
   2  -2  10       10.58       12.55      0.77 o 
   3  -2  10       55.05       55.15      1.64 o 
   4  -2  10        9.63        8.76      1.19 o 
   5  -2  10        0.49        0.78      1.08 o 
   6  -2  10       28.94       38.91      2.34 o 
   7  -2  10       16.99       21.33      2.00 o 
  -7  -1  10       25.61       28.32      1.51 o 
  -6  -1  10        0.04        1.08      0.68 o 
  -5  -1  10        3.41        5.26      0.72 o 
  -4  -1  10       89.92      100.72      1.92 o 
  -3  -1  10      138.05      136.97      2.81 o 
  -2  -1  10      216.74      215.22      4.01 o 
  -1  -1  10       11.43       13.89      0.77 o 
   0  -1  10       20.71       27.15      1.63 o 
   1  -1  10      316.04      322.03      5.64 o 
   2  -1  10       13.05       13.47      0.82 o 
   3  -1  10       50.23       47.95      1.83 o 
   4  -1  10       16.99       13.24      1.31 o 
   5  -1  10        4.58        5.20      1.25 o 
   6  -1  10       17.55       21.44      1.87 o 
  -7   0  10        0.12       -1.19      1.02 o 
  -6   0  10        7.55        9.76      0.80 o 
  -5   0  10       65.16       82.73      1.73 o 
  -4   0  10      614.09      579.41      8.07 o 
  -3   0  10        3.63        2.93      0.68 o 
  -2   0  10       43.75       43.77      2.36 o 
  -1   0  10       65.28       72.41      1.76 o 
   0   0  10        0.65        0.42      0.57 o 
   1   0  10       26.60       31.28      1.14 o 
   2   0  10       52.16       47.30      1.45 o 
   3   0  10       31.75       37.53      1.78 o 
   4   0  10        1.33        3.68      1.17 o 
   5   0  10        1.48        0.74      1.13 o 
   6   0  10        1.45        2.12      1.35 o 
  -7   1  10       11.59       13.08      1.21 o 
  -6   1  10        0.81        0.27      0.71 o 
  -5   1  10       12.77       15.05      0.86 o 
  -4   1  10       60.89       53.78      1.67 o 
  -3   1  10        1.53        1.04      0.62 o 
  -2   1  10       22.11       26.37      1.11 o 
  -1   1  10      111.09      109.84      2.35 o 
   0   1  10        1.64        1.27      0.55 o 
   1   1  10       20.41       21.36      0.98 o 
   2   1  10      101.37       91.08      2.13 o 
   3   1  10      228.74      204.19      3.92 o 
   4   1  10       27.65       23.60      1.69 o 
   5   1  10       25.47       24.31      1.98 o 
   6   1  10        1.48        0.01      1.55 o 
  -7   2  10        0.91        0.80      1.05 o 
  -6   2  10        0.99        0.51      0.71 o 
  -5   2  10        1.92        1.69      0.65 o 
  -4   2  10       22.49       22.86      1.13 o 
  -3   2  10      212.73      218.31      4.13 o 
  -2   2  10      101.50       90.30      2.12 o 
  -1   2  10      157.77      159.26      3.16 o 
   0   2  10       50.26       44.43      1.36 o 
   1   2  10      257.22      233.12      4.33 o 
   2   2  10       35.66       31.70      1.26 o 
   3   2  10      429.44      411.10      7.23 o 
   4   2  10        0.00        0.07      1.08 o 
   5   2  10        1.72        1.78      1.41 o 
  -7   3  10        2.16        1.52      1.47 o 
  -6   3  10        2.03        0.62      1.15 o 
  -5   3  10        0.98        1.62      0.87 o 
  -4   3  10        5.41        5.55      0.86 o 
  -3   3  10       38.73       29.34      1.29 o 
  -2   3  10        3.20        5.33      0.74 o 
  -1   3  10       22.81       27.34      1.20 o 
   0   3  10       19.81       19.58      0.98 o 
   1   3  10       90.48       85.70      3.03 o 
   2   3  10      144.14      130.94      2.81 o 
   3   3  10       90.93       90.52      2.62 o 
   4   3  10       33.11       33.42      2.10 o 
   5   3  10       30.38       35.39      2.36 o 
  -6   4  10       10.54       15.45      1.76 o 
  -5   4  10        0.78        1.22      1.22 o 
  -4   4  10        0.90       -0.78      1.14 o 
  -3   4  10       11.28       11.01      1.31 o 
  -2   4  10       74.97       73.10      2.93 o 
  -1   4  10       66.10       59.54      2.66 o 
   0   4  10      168.09      169.70      3.38 o 
   1   4  10       35.67       37.19      2.81 o 
   2   4  10        2.72        2.77      0.85 o 
   3   4  10        3.00        2.88      1.75 o 
   4   4  10       18.49       19.27      1.86 o 
  -6   5  10        4.15        3.89      1.51 o 
  -5   5  10        0.20        1.07      1.35 o 
  -4   5  10        3.42        2.44      1.21 o 
  -3   5  10       21.12       20.47      1.81 o 
  -2   5  10        0.24        2.22      1.34 o 
  -1   5  10       11.54       13.62      1.51 o 
   0   5  10        3.77        2.07      1.25 o 
   1   5  10        0.72       -0.19      1.37 o 
   2   5  10        1.79        2.18      1.46 o 
   3   5  10        0.31        0.80      1.49 o 
  -6   6  10        0.02       -1.62      1.49 o 
  -5   6  10        0.39        0.32      1.29 o 
  -4   6  10        0.23       -0.28      1.44 o 
  -3   6  10       41.43       40.44      2.53 o 
  -2   6  10       40.13       43.23      2.42 o 
  -1   6  10        0.02       -1.80      1.20 o 
   0   6  10       34.44       34.41      2.30 o 
   1   6  10        0.06       -1.03      1.52 o 
   2   6  10        1.25        4.25      1.66 o 
  -5   7  10        4.01        4.16      1.55 o 
  -4   7  10        0.01        1.25      1.43 o 
  -3   7  10        4.09        3.14      1.66 o 
  -2   7  10        0.17        0.91      1.57 o 
  -1   7  10       17.90       16.66      2.00 o 
   0   7  10        0.38        2.16      1.65 o 
   1   7  10        5.21        7.55      1.87 o 
  -3   8  10        4.14        4.73      1.66 o 
  -2   8  10        3.86        4.58      1.87 o 
  -1   8  10        8.04        7.02      1.94 o 
  -1 -11  11        2.90        4.72      1.72 o 
   0 -11  11        4.90        7.11      1.62 o 
   1 -11  11        0.64        0.50      1.62 o 
   2 -11  11        0.20       -0.50      1.40 o 
   3 -11  11        1.42        4.58      1.70 o 
  -2 -10  11        0.37        0.06      1.55 o 
  -1 -10  11        1.53       -0.61      1.37 o 
  -3  -9  11        1.10       -0.60      1.39 o 
  -2  -9  11        5.29        3.32      1.49 o 
  -1  -9  11        0.86        0.93      1.29 o 
   0  -9  11        2.80        1.43      1.14 o 
   1  -9  11       13.75       11.86      1.32 o 
   2  -9  11        0.95        0.42      0.98 o 
   3  -9  11       15.27       15.26      1.35 o 
  -4  -8  11        3.95        3.41      1.59 o 
  -3  -8  11        2.16        0.86      1.50 o 
  -2  -8  11        0.76        0.53      1.31 o 
  -1  -8  11       14.48       12.62      1.45 o 
   0  -8  11       77.53       74.93      2.75 o 
   1  -8  11        0.96        1.13      1.01 o 
   2  -8  11        0.11        1.38      0.87 o 
   3  -8  11        0.52        0.50      0.97 o 
   4  -8  11        3.29        1.88      1.17 o 
   5  -8  11        0.12       -0.35      1.17 o 
   6  -8  11        0.03       -0.59      1.37 o 
  -5  -7  11        0.98        0.02      1.59 o 
  -4  -7  11       28.82       34.65      2.38 o 
  -3  -7  11       14.49       14.67      1.63 o 
  -2  -7  11        4.61        3.75      1.32 o 
  -1  -7  11        7.26       11.68      1.39 o 
   0  -7  11       18.59       24.48      1.63 o 
   1  -7  11        7.02        3.98      1.07 o 
   2  -7  11      197.29      195.85      5.46 o 
   3  -7  11       92.78       94.42      3.19 o 
   4  -7  11        1.28        1.55      1.02 o 
   5  -7  11        2.90        2.53      1.28 o 
   6  -7  11        0.70       -0.08      1.37 o 
  -5  -6  11        0.17        0.05      1.45 o 
  -4  -6  11        1.06        3.04      1.39 o 
  -3  -6  11       11.30        7.29      1.49 o 
  -2  -6  11       12.21       11.82      1.38 o 
  -1  -6  11       29.13       27.98      1.75 o 
   0  -6  11        0.33        2.16      1.01 o 
   1  -6  11       70.96       64.73      2.44 o 
   2  -6  11      242.23      239.84      6.42 o 
   3  -6  11      142.95      133.39      4.06 o 
   4  -6  11        2.40        1.87      1.13 o 
   5  -6  11        0.72        0.07      1.05 o 
   6  -6  11        0.06       -0.84      1.33 o 
  -6  -5  11        4.86        6.79      1.93 o 
  -5  -5  11        8.94        9.50      1.68 o 
  -4  -5  11       21.00       17.16      1.82 o 
  -3  -5  11       64.45       62.59      2.80 o 
  -2  -5  11       17.21       18.60      1.50 o 
  -1  -5  11        2.59        5.14      1.01 o 
   0  -5  11       61.23       54.95      2.23 o 
   1  -5  11       15.89       16.22      1.28 o 
   2  -5  11        0.93        1.41      0.98 o 
   3  -5  11      569.29      546.92     13.45 o 
   4  -5  11       64.74       57.37      2.52 o 
   5  -5  11       12.89       11.47      1.50 o 
   6  -5  11        0.33        0.43      1.20 o 
  -6  -4  11        6.91        8.34      1.68 o 
  -5  -4  11        0.79        2.56      1.35 o 
  -4  -4  11       46.33       42.46      2.49 o 
  -3  -4  11      254.61      260.71      7.14 o 
  -2  -4  11        1.31        2.60      0.72 o 
  -1  -4  11        9.43       11.09      0.84 o 
   0  -4  11       20.43       20.45      1.01 o 
   1  -4  11       11.10       11.72      1.04 o 
   2  -4  11        9.12        7.39      0.76 o 
   3  -4  11        1.80        2.26      0.71 o 
   4  -4  11        3.42        4.74      1.14 o 
   5  -4  11       53.97       49.59      2.41 o 
   6  -4  11        1.37        2.32      1.34 o 
  -6  -3  11        5.10        6.98      1.82 o 
  -5  -3  11        2.22        0.54      1.35 o 
  -4  -3  11        1.73        3.67      1.27 o 
  -3  -3  11       79.80       75.92      2.02 o 
  -2  -3  11      123.74      109.59      2.46 o 
  -1  -3  11       74.56       65.33      1.77 o 
   0  -3  11       16.31       13.52      0.88 o 
   1  -3  11        0.01        0.60      0.62 o 
   2  -3  11       12.12        9.71      0.82 o 
   3  -3  11       22.91       22.50      1.35 o 
   4  -3  11       41.15       41.85      2.13 o 
   5  -3  11        0.18        0.95      1.15 o 
   6  -3  11        0.06       -1.11      1.26 o 
  -7  -2  11        0.56        0.41      1.77 o 
  -6  -2  11       19.10       21.03      1.98 o 
  -5  -2  11        0.00        0.21      1.03 o 
  -4  -2  11      128.37      129.94      2.86 o 
  -3  -2  11      251.43      278.88      6.55 o 
  -2  -2  11       37.09       46.29      1.48 o 
  -1  -2  11       16.76       18.14      0.93 o 
   0  -2  11        0.78        1.79      0.49 o 
   1  -2  11       95.50       93.20      3.38 o 
   2  -2  11        5.66        7.20      1.07 o 
   3  -2  11        3.96        6.99      1.60 o 
   4  -2  11        2.87        6.36      1.27 o 
   5  -2  11        1.56        1.13      1.31 o 
   6  -2  11       36.39       35.39      2.28 o 
  -7  -1  11        0.24       -0.53      1.56 o 
  -6  -1  11        1.36        1.25      0.91 o 
  -5  -1  11       41.65       31.41      2.07 o 
  -4  -1  11        8.75        8.32      0.92 o 
  -3  -1  11      121.00      124.21      2.71 o 
  -2  -1  11        5.58        6.79      2.48 o 
  -1  -1  11       22.12       19.73      0.96 o 
   0  -1  11       38.94       33.96      1.22 o 
   1  -1  11       53.52       51.10      1.51 o 
   2  -1  11       36.15       34.10      1.30 o 
   3  -1  11       26.54       26.66      1.52 o 
   4  -1  11        3.97        3.61      1.14 o 
   5  -1  11        2.03        0.90      1.20 o 
   6  -1  11        8.38        8.79      1.56 o 
  -7   0  11        1.41        3.74      1.17 o 
  -6   0  11        0.05        0.50      0.73 o 
  -5   0  11       40.13       39.20      1.58 o 
  -4   0  11       96.26      106.20      2.59 o 
  -3   0  11       85.72       83.23      2.08 o 
  -2   0  11       11.83       10.06      1.51 o 
  -1   0  11      137.13      133.36      2.79 o 
   0   0  11        4.91        6.36      0.86 o 
   1   0  11      191.02      178.62      3.48 o 
   2   0  11        2.05        0.82      0.65 o 
   3   0  11       25.06       26.31      2.33 o 
   4   0  11       32.64       33.68      2.06 o 
   5   0  11       10.07        9.21      1.50 o 
   6   0  11        7.73        7.45      1.76 o 
  -7   1  11        4.38        4.06      1.17 o 
  -6   1  11        1.81        2.38      0.96 o 
  -5   1  11       22.86       20.45      1.21 o 
  -4   1  11       16.79       18.44      1.21 o 
  -3   1  11       13.01       17.47      1.00 o 
  -2   1  11       16.15       13.94      0.93 o 
  -1   1  11       87.78       82.35      2.88 o 
   0   1  11       36.20       34.12      2.22 o 
   1   1  11      150.26      142.14      2.94 o 
   2   1  11      317.12      319.50      5.80 o 
   3   1  11        0.60        0.47      0.82 o 
   4   1  11        0.21        1.04      1.27 o 
   5   1  11        0.05        1.25      1.31 o 
  -7   2  11        0.00       -1.76      1.50 o 
  -6   2  11        2.09        2.12      1.04 o 
  -5   2  11        3.05        3.30      1.42 o 
  -4   2  11       52.13       52.84      1.73 o 
  -3   2  11        0.01        1.46      0.78 o 
  -2   2  11        0.21        0.15      0.80 o 
  -1   2  11        3.67        3.64      0.70 o 
   0   2  11        3.13        0.79      1.17 o 
   1   2  11        4.33        4.00      0.79 o 
   2   2  11      137.77      141.62      3.00 o 
   3   2  11        0.03       -0.13      0.95 o 
   4   2  11        1.20        1.56      1.32 o 
   5   2  11        0.01        0.55      1.52 o 
  -6   3  11        8.00        6.91      1.47 o 
  -5   3  11        0.00        0.31      1.25 o 
  -4   3  11        0.27        0.61      1.19 o 
  -3   3  11       11.69        7.00      0.91 o 
  -2   3  11        1.29        2.15      0.76 o 
  -1   3  11        1.64        0.87      0.69 o 
   0   3  11       17.88       17.74      1.02 o 
   1   3  11       42.97       46.24      1.54 o 
   2   3  11       48.37       52.52      1.73 o 
   3   3  11        3.79        4.14      0.96 o 
   4   3  11        0.00        1.31      1.28 o 
  -6   4  11        0.20        1.44      1.46 o 
  -5   4  11        0.00       -0.67      1.29 o 
  -4   4  11        0.20       -1.07      1.23 o 
  -3   4  11        9.54        9.25      1.35 o 
  -2   4  11        0.23        0.00      1.11 o 
  -1   4  11        1.85        1.82      1.31 o 
   0   4  11        0.12        0.64      0.80 o 
   1   4  11        4.59        4.10      0.84 o 
   2   4  11        0.81        1.07      0.88 o 
   3   4  11        5.17        3.64      0.96 o 
  -6   5  11        0.58        0.43      1.55 o 
  -5   5  11        0.01        1.60      1.50 o 
  -4   5  11        6.42        5.73      1.40 o 
  -3   5  11       10.54        7.87      1.45 o 
  -2   5  11        1.13        2.25      1.46 o 
  -1   5  11        9.29       13.41      1.75 o 
   0   5  11       42.67       41.81      2.55 o 
   1   5  11        4.85        3.72      1.57 o 
   2   5  11        0.63        0.40      1.52 o 
   3   5  11        2.48        4.28      1.75 o 
  -5   6  11        0.12        1.29      1.63 o 
  -4   6  11        5.46        3.72      1.64 o 
  -3   6  11       10.44        9.52      1.78 o 
  -2   6  11        2.68        4.71      1.50 o 
  -1   6  11        7.32        8.35      1.81 o 
   0   6  11       21.81       28.63      2.28 o 
   1   6  11        6.43        6.20      1.82 o 
  -4   7  11        1.12        1.60      1.78 o 
  -3   7  11        0.63        1.37      1.75 o 
  -2   7  11        2.52        5.19      1.66 o 
  -1   7  11        1.01        3.28      1.64 o 
   0   7  11        4.89        4.32      1.69 o 
   0 -11  12        0.33       -0.60      1.46 o 
   1 -11  12        3.39        2.42      1.55 o 
   2 -11  12        0.74        1.44      1.69 o 
   3 -11  12        4.65        6.55      1.86 o 
  -2 -10  12        0.37       -0.66      1.39 o 
  -1 -10  12        0.06        0.91      1.41 o 
   0 -10  12        0.97        0.62      1.23 o 
   1 -10  12        2.36        3.02      1.28 o 
  -3  -9  12        4.76        6.58      1.84 o 
  -2  -9  12        1.10        0.18      1.50 o 
  -1  -9  12        5.20        5.33      1.46 o 
   0  -9  12       31.69       34.46      2.02 o 
   1  -9  12        3.01        1.15      1.10 o 
   2  -9  12        1.34        0.87      1.08 o 
   3  -9  12        1.84        1.35      0.99 o 
   4  -9  12        0.30       -0.46      1.29 o 
  -4  -8  12        2.02        0.06      1.52 o 
  -3  -8  12        3.84        1.39      1.43 o 
  -2  -8  12        0.00        0.98      1.41 o 
  -1  -8  12        8.73       10.83      1.40 o 
   0  -8  12        9.09        8.31      1.35 o 
   1  -8  12        2.08        0.54      0.97 o 
   2  -8  12       33.27       31.15      1.82 o 
   3  -8  12        1.78        0.87      1.20 o 
   4  -8  12        4.55        4.24      1.21 o 
   5  -8  12        1.37        1.01      1.37 o 
  -4  -7  12        1.08        3.31      1.71 o 
  -3  -7  12        5.72        6.93      1.63 o 
  -2  -7  12        2.10        2.46      1.23 o 
  -1  -7  12        0.65       -0.12      1.19 o 
   0  -7  12        5.32        2.66      1.04 o 
   1  -7  12       57.04       53.07      2.30 o 
   2  -7  12        3.91        6.01      1.21 o 
   3  -7  12        0.87        1.38      1.15 o 
   4  -7  12        0.01       -0.78      1.15 o 
   5  -7  12        0.53       -0.57      1.28 o 
   6  -7  12        0.97        0.86      1.32 o 
  -5  -6  12       12.74       14.29      1.94 o 
  -4  -6  12        1.61        1.77      1.45 o 
  -3  -6  12        7.89        4.87      1.37 o 
  -2  -6  12        1.07        1.19      1.11 o 
  -1  -6  12       12.01       10.14      1.29 o 
   0  -6  12        2.04        3.25      1.14 o 
   1  -6  12        9.82       12.35      1.33 o 
   2  -6  12       12.83       13.41      1.34 o 
   3  -6  12       22.84       25.48      1.66 o 
   4  -6  12        6.00        5.88      1.21 o 
   5  -6  12        2.11        3.69      1.39 o 
   6  -6  12        1.83        3.89      1.39 o 
  -5  -5  12        1.23        1.23      1.52 o 
  -4  -5  12       12.47       12.29      1.63 o 
  -3  -5  12        1.28        3.76      1.29 o 
  -2  -5  12        3.50        2.30      1.08 o 
  -1  -5  12       14.37       14.48      1.37 o 
   0  -5  12        2.54        3.98      1.03 o 
   1  -5  12        1.14        2.59      1.07 o 
   2  -5  12      181.11      185.95      5.27 o 
   3  -5  12       55.49       53.38      2.36 o 
   4  -5  12        0.02        0.24      1.07 o 
   5  -5  12        0.99        1.90      1.33 o 
   6  -5  12        0.02       -0.87      1.44 o 
  -6  -4  12        0.02        0.07      1.60 o 
  -5  -4  12        8.13       11.31      1.77 o 
  -4  -4  12        0.14       -0.08      1.27 o 
  -3  -4  12       70.41       68.88      2.87 o 
  -2  -4  12       18.84       19.24      1.06 o 
  -1  -4  12        7.34       10.71      2.61 o 
   0  -4  12       12.74       11.56      0.87 o 
   1  -4  12        0.18        0.77      0.71 o 
   2  -4  12        0.13        0.31      0.75 o 
   3  -4  12        0.12        0.57      0.71 o 
   4  -4  12        4.28        3.68      1.27 o 
   5  -4  12        2.40        1.29      1.35 o 
   6  -4  12        3.58        6.23      1.55 o 
  -6  -3  12        3.29        6.44      1.74 o 
  -5  -3  12       29.00       32.99      2.36 o 
  -4  -3  12        5.62        7.62      0.96 o 
  -3  -3  12       56.63       50.29      2.48 o 
  -2  -3  12       97.86       88.76      3.47 o 
  -1  -3  12       73.45       76.73      1.99 o 
   0  -3  12        5.86        5.05      0.99 o 
   1  -3  12        7.79        7.21      1.16 o 
   2  -3  12      118.87      119.25      2.61 o 
   3  -3  12       35.84       36.96      1.48 o 
   4  -3  12       24.75       24.29      1.83 o 
   5  -3  12        0.26       -0.18      1.33 o 
   6  -3  12        5.24        2.49      1.46 o 
  -6  -2  12        0.88       -0.80      1.68 o 
  -5  -2  12       10.32       15.28      1.22 o 
  -4  -2  12       10.31        9.42      1.28 o 
  -3  -2  12      142.19      138.06      3.04 o 
  -2  -2  12        1.15        1.41      0.98 o 
  -1  -2  12       44.73       44.50      1.52 o 
   0  -2  12       20.01       21.17      1.84 o 
   1  -2  12       16.38       13.88      0.95 o 
   2  -2  12        0.45       -0.34      0.66 o 
   3  -2  12       62.20       60.83      1.77 o 
   4  -2  12      106.92      109.31      3.74 o 
   5  -2  12       14.54       21.30      1.86 o 
   6  -2  12        1.18       -0.46      1.57 o 
  -6  -1  12        0.36        0.03      1.01 o 
  -5  -1  12       11.88        6.55      1.96 o 
  -4  -1  12       80.16       79.44      2.86 o 
  -3  -1  12       73.74       79.36      2.09 o 
  -2  -1  12       34.28       26.11      1.13 o 
  -1  -1  12       19.60       17.02      1.30 o 
   0  -1  12       64.01       63.75      1.75 o 
   1  -1  12        2.83        2.18      0.68 o 
   2  -1  12        0.24       -0.88      0.66 o 
   3  -1  12        7.88        7.04      0.91 o 
   4  -1  12       15.13       13.35      1.50 o 
   5  -1  12        1.57        0.32      1.45 o 
  -6   0  12        0.94        1.52      1.08 o 
  -5   0  12        0.01        0.72      0.91 o 
  -4   0  12        5.52        5.78      1.49 o 
  -3   0  12       71.30       68.22      3.45 o 
  -2   0  12        3.80        4.49      1.01 o 
  -1   0  12        7.44        6.30      0.99 o 
   0   0  12        0.05       -0.35      0.87 o 
   1   0  12       12.14       12.18      0.93 o 
   2   0  12       31.72       30.74      1.34 o 
   3   0  12       41.47       43.14      1.58 o 
   4   0  12        7.62        7.88      1.51 o 
   5   0  12        1.94        3.81      1.41 o 
  -6   1  12        1.13       -0.20      0.94 o 
  -5   1  12       46.94       42.75      2.53 o 
  -4   1  12        8.98        7.79      1.37 o 
  -3   1  12       35.31       41.85      2.61 o 
  -2   1  12        0.49       -0.44      0.69 o 
  -1   1  12        6.78        5.13      0.81 o 
   0   1  12        5.14        4.53      0.75 o 
   1   1  12       19.25       16.70      1.00 o 
   2   1  12        0.08       -0.34      0.74 o 
   3   1  12      175.06      164.06      6.34 o 
   4   1  12       16.83       17.57      1.81 o 
   5   1  12        2.77        2.61      1.49 o 
  -6   2  12        4.57        7.84      1.29 o 
  -5   2  12        6.03        8.31      1.11 o 
  -4   2  12        1.15        1.90      0.87 o 
  -3   2  12        1.61        1.97      0.81 o 
  -2   2  12        0.17       -0.29      0.75 o 
  -1   2  12        0.07       -0.12      0.70 o 
   0   2  12       16.04       14.45      0.96 o 
   1   2  12       47.01       45.77      2.77 o 
   2   2  12        1.65        1.86      0.87 o 
   3   2  12        0.59        1.09      0.92 o 
   4   2  12       15.24       18.18      1.78 o 
  -6   3  12        1.46        4.54      1.55 o 
  -5   3  12        7.08        8.55      1.53 o 
  -4   3  12       12.07       13.74      1.64 o 
  -3   3  12       10.14       11.58      1.41 o 
  -2   3  12       50.87       46.58      1.63 o 
  -1   3  12       31.93       31.18      1.37 o 
   0   3  12       97.14       95.90      2.35 o 
   1   3  12       14.80       13.95      1.38 o 
   2   3  12       69.88       74.90      2.10 o 
   3   3  12        8.43        4.75      1.07 o 
  -6   4  12        2.01        3.35      1.63 o 
  -5   4  12        0.26        1.46      1.51 o 
  -4   4  12        0.00        1.01      1.23 o 
  -3   4  12        0.30       -0.44      1.21 o 
  -2   4  12       92.12       93.83      3.57 o 
  -1   4  12       13.12       13.51      1.68 o 
   0   4  12        1.35        0.92      1.44 o 
   1   4  12        0.17        0.78      1.46 o 
   2   4  12        0.56       -0.02      0.94 o 
   3   4  12        0.72        0.96      2.21 o 
  -5   5  12        0.23        0.41      1.58 o 
  -4   5  12        0.08        0.19      1.51 o 
  -3   5  12        1.87        1.82      1.56 o 
  -2   5  12        2.23        1.50      1.38 o 
  -1   5  12        6.41        4.35      1.62 o 
   0   5  12       11.05       10.36      1.68 o 
   1   5  12        7.10        9.46      1.86 o 
   2   5  12        3.36        5.23      1.82 o 
  -4   6  12        0.35       -0.69      1.68 o 
  -3   6  12        0.18       -1.13      1.63 o 
  -2   6  12        0.09       -0.72      1.46 o 
  -1   6  12        2.09        2.90      1.77 o 
   0   6  12       17.24       19.51      2.20 o 
  -1 -10  13        0.24       -0.73      1.51 o 
   0 -10  13        7.08        6.12      1.38 o 
   1 -10  13        0.00       -0.46      1.28 o 
   2 -10  13        4.64        1.56      1.26 o 
  -2  -9  13        0.80        1.43      1.43 o 
  -1  -9  13       12.03       12.25      1.71 o 
   0  -9  13        1.23        0.47      1.32 o 
   1  -9  13        0.10       -1.05      1.20 o 
   2  -9  13        3.19        5.50      1.33 o 
   3  -9  13        9.00        8.66      1.40 o 
   4  -9  13        1.69       -0.40      1.40 o 
  -3  -8  13        0.08       -1.88      1.62 o 
  -2  -8  13        1.01       -0.55      1.46 o 
  -1  -8  13        6.93        4.85      1.47 o 
   0  -8  13       19.19       18.47      1.62 o 
   1  -8  13        3.45        2.89      1.26 o 
   2  -8  13        0.51        1.22      1.20 o 
   3  -8  13        8.05        6.59      1.33 o 
   4  -8  13        0.02       -1.43      1.29 o 
   5  -8  13        0.15        0.01      1.29 o 
  -4  -7  13        0.00       -0.91      1.52 o 
  -3  -7  13        0.32       -1.89      1.35 o 
  -2  -7  13        1.36        1.17      1.26 o 
  -1  -7  13        0.01       -0.23      1.27 o 
   0  -7  13       19.15       15.09      1.47 o 
   1  -7  13       30.74       28.30      1.78 o 
   2  -7  13        0.46       -0.06      1.04 o 
   3  -7  13        0.77        1.15      1.09 o 
   4  -7  13       10.85        7.10      1.47 o 
   5  -7  13        0.60       -0.68      1.37 o 
  -4  -6  13        1.97        0.02      1.43 o 
  -3  -6  13        0.30        2.49      1.40 o 
  -2  -6  13        9.99       12.60      1.65 o 
  -1  -6  13        5.05        3.29      1.29 o 
   0  -6  13        0.00       -1.01      0.98 o 
   1  -6  13       50.00       54.10      2.42 o 
   2  -6  13       26.78       27.75      1.78 o 
   3  -6  13       46.39       42.28      2.31 o 
   4  -6  13        1.49        2.01      1.17 o 
   5  -6  13        3.87        3.81      1.50 o 
  -5  -5  13        6.86        9.68      1.88 o 
  -4  -5  13        1.11       -1.76      1.31 o 
  -3  -5  13        0.47        0.85      1.40 o 
  -2  -5  13       44.93       46.62      2.53 o 
  -1  -5  13       10.53        9.88      1.32 o 
   0  -5  13        5.30        4.77      1.11 o 
   1  -5  13       22.12       23.89      1.75 o 
   2  -5  13        2.31        1.98      0.75 o 
   3  -5  13       50.49       54.34      2.48 o 
   4  -5  13        9.56        8.00      1.37 o 
   5  -5  13        0.54        0.13      1.19 o 
  -5  -4  13        0.03        0.59      1.56 o 
  -4  -4  13        0.30       -0.71      1.31 o 
  -3  -4  13       29.15       35.47      2.23 o 
  -2  -4  13       90.16      102.49      3.51 o 
  -1  -4  13       11.89       17.02      1.85 o 
   0  -4  13        0.29       -0.88      1.13 o 
   1  -4  13        5.62        3.74      0.80 o 
   2  -4  13       39.14       35.76      1.44 o 
   3  -4  13        1.13        0.96      0.81 o 
   4  -4  13       23.44       19.20      1.80 o 
   5  -4  13        2.97        3.94      1.43 o 
  -6  -3  13        2.10        4.30      1.76 o 
  -5  -3  13        5.29        4.48      1.76 o 
  -4  -3  13       25.38       30.78      1.39 o 
  -3  -3  13       32.81       33.88      1.48 o 
  -2  -3  13       34.71       34.67      1.49 o 
  -1  -3  13        0.93        0.86      0.75 o 
   0  -3  13       25.60       27.12      1.51 o 
   1  -3  13       10.38       10.14      0.86 o 
   2  -3  13        0.40       -0.33      0.67 o 
   3  -3  13      132.35      150.05      3.24 o 
   4  -3  13        2.77        7.14      1.38 o 
   5  -3  13        0.47        1.58      1.39 o 
  -6  -2  13        0.13       -2.31      1.76 o 
  -5  -2  13        0.34        0.17      1.02 o 
  -4  -2  13        0.02       -0.54      0.86 o 
  -3  -2  13       17.46       14.35      1.09 o 
  -2  -2  13        2.26        1.80      1.11 o 
  -1  -2  13        7.76        5.32      0.80 o 
   0  -2  13        0.09       -0.52      0.70 o 
   1  -2  13        3.16        3.70      0.76 o 
   2  -2  13        0.99        0.59      0.79 o 
   3  -2  13        9.51       12.26      1.07 o 
   4  -2  13        6.84        9.41      1.58 o 
   5  -2  13       18.11       18.84      1.89 o 
  -6  -1  13        2.50        3.15      1.15 o 
  -5  -1  13        1.88        3.88      1.08 o 
  -4  -1  13       26.57       33.62      2.20 o 
  -3  -1  13        0.15        0.50      0.81 o 
  -2  -1  13        0.03        0.11      0.72 o 
  -1  -1  13        1.73        0.52      0.69 o 
   0  -1  13       74.98       71.85      1.60 o 
   1  -1  13       32.97       33.97      1.37 o 
   2  -1  13      187.85      190.55      3.80 o 
   3  -1  13      251.52      260.54      4.94 o 
   4  -1  13       20.81       19.34      1.77 o 
   5  -1  13        0.03       -0.06      1.38 o 
  -6   0  13        0.30        2.97      1.18 o 
  -5   0  13       16.82       14.53      2.35 o 
  -4   0  13        0.57        0.90      0.93 o 
  -3   0  13        3.71        6.54      0.98 o 
  -2   0  13        4.03        4.25      0.84 o 
  -1   0  13        2.51        2.65      0.76 o 
   0   0  13        1.04        0.46      0.75 o 
   1   0  13        2.03        0.57      0.83 o 
   2   0  13        3.92        3.42      1.05 o 
   3   0  13        3.55        3.23      0.91 o 
   4   0  13        8.25        9.80      1.56 o 
  -6   1  13        0.38        1.32      1.13 o 
  -5   1  13        8.86        5.10      1.11 o 
  -4   1  13        2.98        6.45      1.40 o 
  -3   1  13       38.87       39.89      1.57 o 
  -2   1  13       20.66       16.92      1.05 o 
  -1   1  13       37.03       31.48      1.38 o 
   0   1  13        1.68        1.19      0.82 o 
   1   1  13        8.46       10.15      0.96 o 
   2   1  13        3.00        0.84      0.95 o 
   3   1  13        1.59        3.58      2.32 o 
   4   1  13        5.30        8.47      1.58 o 
  -6   2  13        7.29        9.81      1.72 o 
  -5   2  13        1.90        2.36      2.08 o 
  -4   2  13        1.68        0.77      0.99 o 
  -3   2  13        2.15        1.44      1.00 o 
  -2   2  13       33.05       36.39      1.94 o 
  -1   2  13        5.95        7.48      0.95 o 
   0   2  13        8.08        5.19      1.01 o 
   1   2  13       11.54       11.16      1.01 o 
   2   2  13        5.88        7.82      1.05 o 
   3   2  13        0.02        0.29      1.05 o 
  -5   3  13        8.03       11.20      1.59 o 
  -4   3  13        0.61        0.62      1.44 o 
  -3   3  13        0.08        2.17      1.28 o 
  -2   3  13        1.36        4.84      1.49 o 
  -1   3  13       14.26       17.27      1.17 o 
   0   3  13       43.12       45.10      1.70 o 
   1   3  13        0.26        1.37      0.94 o 
   2   3  13       18.95       17.64      1.29 o 
   3   3  13        3.66        2.79      1.13 o 
  -5   4  13        2.24        4.38      1.70 o 
  -4   4  13        0.08        0.43      1.37 o 
  -3   4  13        6.75        5.59      1.65 o 
  -2   4  13        0.20        1.23      1.51 o 
  -1   4  13        0.06        1.13      1.52 o 
   0   4  13        0.26       -0.46      1.55 o 
   1   4  13        9.63        8.44      1.83 o 
   2   4  13        0.57        2.56      1.69 o 
  -4   5  13        0.50       -0.06      1.68 o 
  -3   5  13        1.23        1.81      1.70 o 
  -2   5  13        4.00        6.24      1.82 o 
  -1   5  13       13.99       17.79      2.08 o 
   0   5  13        0.12       -0.29      1.47 o 
   1 -10  14        2.76        3.28      1.47 o 
   2 -10  14        0.94        2.04      1.40 o 
  -1  -9  14        1.81        0.47      1.51 o 
   0  -9  14        3.52        1.78      1.34 o 
   1  -9  14        0.36       -0.02      1.34 o 
   2  -9  14        8.28        9.05      1.41 o 
   3  -9  14        4.02        5.08      1.41 o 
  -2  -8  14        0.33       -0.84      1.39 o 
  -1  -8  14       10.58       11.00      1.77 o 
   0  -8  14        4.17        3.58      1.31 o 
   1  -8  14        6.34        7.53      1.51 o 
   2  -8  14        4.13        4.89      1.39 o 
   3  -8  14       13.29       11.99      1.16 o 
   4  -8  14        3.64        3.76      1.55 o 
  -3  -7  14        1.20       -0.01      1.65 o 
  -2  -7  14        0.01       -0.12      1.33 o 
  -1  -7  14        4.24        1.02      1.43 o 
   0  -7  14        6.41        5.75      1.46 o 
   1  -7  14       36.44       29.85      2.04 o 
   2  -7  14        1.96        2.02      1.33 o 
   3  -7  14        0.13       -0.54      1.31 o 
   4  -7  14        0.05        0.24      1.26 o 
  -4  -6  14        4.88        8.90      1.84 o 
  -2  -6  14       23.53       20.95      1.88 o 
  -1  -6  14       31.37       31.05      2.12 o 
   0  -6  14        0.10       -0.97      1.21 o 
   1  -6  14        9.92        9.80      1.51 o 
   2  -6  14       51.33       55.07      2.58 o 
   3  -6  14        0.73        2.52      1.34 o 
   4  -6  14        2.46        2.36      1.29 o 
   5  -6  14        0.09       -0.36      1.34 o 
  -4  -5  14       17.14       14.83      2.05 o 
  -3  -5  14        0.03       -2.06      1.44 o 
  -2  -5  14        2.79        1.47      1.26 o 
  -1  -5  14       48.80       48.20      2.58 o 
   0  -5  14       16.48       15.40      1.12 o 
   1  -5  14       19.24       21.48      1.18 o 
   2  -5  14       25.53       26.48      1.32 o 
   3  -5  14       26.01       24.63      1.80 o 
   4  -5  14        7.23        6.01      1.43 o 
   5  -5  14        0.08        0.06      1.53 o 
  -5  -4  14        0.21       -2.16      1.77 o 
  -4  -4  14        2.66        5.86      1.62 o 
  -3  -4  14       11.74       10.77      1.21 o 
  -2  -4  14        9.51        9.18      1.01 o 
  -1  -4  14        4.73        6.42      0.91 o 
   0  -4  14        1.67        1.13      0.77 o 
   1  -4  14        9.94       10.00      0.81 o 
   2  -4  14       21.54       19.01      1.20 o 
   3  -4  14        3.93        2.62      0.99 o 
   4  -4  14       69.09       79.93      3.39 o 
   5  -4  14       31.55       39.24      2.54 o 
  -5  -3  14        0.17       -0.60      1.56 o 
  -4  -3  14        2.10       -0.42      1.58 o 
  -3  -3  14       20.44       20.30      2.65 o 
  -2  -3  14        5.99        5.34      0.95 o 
  -1  -3  14       14.96       13.68      1.03 o 
   0  -3  14        0.85        0.57      0.74 o 
   1  -3  14       16.70       17.50      1.35 o 
   2  -3  14        3.47        4.19      0.90 o 
   3  -3  14        0.14        0.10      0.88 o 
   4  -3  14        1.94        2.41      1.50 o 
   5  -3  14        0.07        1.74      1.46 o 
  -5  -2  14        8.52       11.05      1.31 o 
  -4  -2  14        7.69        4.70      1.05 o 
  -3  -2  14        2.27        3.08      0.96 o 
  -2  -2  14       17.49       13.09      1.12 o 
  -1  -2  14        1.08        1.26      0.77 o 
   0  -2  14        1.35        0.99      0.76 o 
   1  -2  14        8.42       10.02      1.05 o 
   2  -2  14        0.08       -0.60      1.03 o 
   3  -2  14       33.11       34.71      1.52 o 
   4  -2  14       27.08       30.09      2.22 o 
  -5  -1  14       11.26        9.50      1.29 o 
  -4  -1  14        9.41       11.74      1.31 o 
  -3  -1  14        4.75        5.31      0.97 o 
  -2  -1  14        1.50        1.73      0.90 o 
  -1  -1  14        3.08        4.82      0.88 o 
   0  -1  14       13.83       13.97      1.05 o 
   1  -1  14        8.50        5.65      0.89 o 
   2  -1  14       33.51       29.69      1.36 o 
   3  -1  14        9.81        8.78      1.17 o 
   4  -1  14        1.23        2.93      1.44 o 
  -5   0  14        0.45        0.10      1.04 o 
  -4   0  14       50.19       49.39      1.86 o 
  -3   0  14        0.08        0.38      0.90 o 
  -2   0  14       12.30        8.52      0.96 o 
  -1   0  14        2.84        2.00      0.84 o 
   0   0  14       44.02       43.37      1.33 o 
   1   0  14        7.47        6.61      0.93 o 
   2   0  14       13.04       10.85      1.10 o 
   3   0  14       10.96       10.13      1.14 o 
   4   0  14        3.51        3.28      1.62 o 
  -5   1  14        7.84       10.28      1.31 o 
  -4   1  14       15.98       12.69      1.22 o 
  -3   1  14       30.30       37.09      1.63 o 
  -2   1  14        4.42        3.57      0.96 o 
  -1   1  14        0.08        0.58      0.80 o 
   0   1  14        6.47        5.75      0.98 o 
   1   1  14       25.45       23.55      2.72 o 
   2   1  14        6.17        6.37      1.01 o 
   3   1  14       16.36       14.77      1.81 o 
  -5   2  14        1.55        1.65      1.63 o 
  -4   2  14       11.57       15.77      1.37 o 
  -3   2  14       16.70       15.94      1.23 o 
  -2   2  14       21.03       19.70      1.66 o 
  -1   2  14       11.00        9.27      1.04 o 
   0   2  14        1.85        1.83      0.90 o 
   1   2  14       37.74       42.59      1.75 o 
   2   2  14        4.03        3.03      1.06 o 
  -4   3  14        5.63        5.58      1.72 o 
  -3   3  14        0.12        0.13      1.37 o 
  -2   3  14        2.55        4.76      1.44 o 
  -1   3  14        5.16        2.46      1.55 o 
   0   3  14        4.56        5.74      1.02 o 
   1   3  14        2.29        2.67      0.99 o 
  -3   4  14       11.26       11.70      1.80 o 
  -2   4  14        0.56        1.33      1.70 o 
  -1   4  14        1.02        2.98      1.56 o 
   0   4  14        7.71       11.97      1.80 o 
   0  -9  15        0.82        0.28      1.38 o 
   1  -9  15        0.00        0.02      1.49 o 
   2  -9  15        0.69        1.39      1.47 o 
  -1  -8  15        1.94        1.17      1.60 o 
   0  -8  15       16.29       20.90      2.02 o 
   1  -8  15       23.76       22.11      2.00 o 
   2  -8  15        6.97        9.52      1.65 o 
   3  -8  15        2.44        1.50      1.58 o 
  -2  -7  15       12.04       15.22      2.00 o 
  -1  -7  15        5.53        6.25      1.70 o 
   0  -7  15       37.87       29.20      2.16 o 
   1  -7  15        0.38        2.79      1.47 o 
   2  -7  15       43.26       47.14      2.72 o 
   3  -7  15        9.27       10.14      1.62 o 
  -3  -6  15        0.88       -1.41      1.49 o 
  -2  -6  15        1.39        0.74      1.43 o 
  -1  -6  15       23.41       26.41      2.12 o 
   0  -6  15        0.24       -1.56      1.21 o 
   1  -6  15        2.58        3.53      1.34 o 
   2  -6  15       10.80       12.92      1.68 o 
   3  -6  15       10.59       13.80      1.65 o 
   4  -6  15        7.33        7.76      1.72 o 
  -4  -5  15        0.79       -1.08      1.78 o 
  -3  -5  15       15.24       14.18      1.82 o 
  -2  -5  15        8.65        9.08      1.75 o 
  -1  -5  15        9.37        7.55      1.44 o 
   0  -5  15       17.18       13.61      1.17 o 
   1  -5  15       10.08       11.19      1.25 o 
   2  -5  15        1.07        0.87      0.94 o 
   3  -5  15        0.02       -0.93      1.38 o 
   4  -5  15       24.34       26.04      2.20 o 
  -4  -4  15        9.33       11.04      2.06 o 
  -3  -4  15        4.36        5.33      1.12 o 
  -2  -4  15        0.06       -0.37      0.93 o 
  -1  -4  15        0.12       -0.80      0.93 o 
   0  -4  15        6.57        5.95      0.96 o 
   1  -4  15        3.65        4.27      0.99 o 
   2  -4  15       29.55       30.74      1.66 o 
   3  -4  15        2.01        1.00      0.95 o 
   4  -4  15        0.05       -0.01      1.51 o 
  -4  -3  15        0.00       -0.27      0.99 o 
  -3  -3  15        0.73       -0.28      0.99 o 
  -2  -3  15        0.04        1.57      1.01 o 
  -1  -3  15        8.10        6.95      1.02 o 
   0  -3  15        1.16        1.46      0.96 o 
   1  -3  15        0.10        0.30      1.05 o 
   2  -3  15        0.22       -0.80      0.88 o 
   3  -3  15       12.62       13.69      2.41 o 
   4  -3  15       28.62       32.78      2.40 o 
  -4  -2  15        4.23        5.85      1.17 o 
  -3  -2  15        7.77       13.11      1.23 o 
  -2  -2  15        8.52       10.80      1.12 o 
  -1  -2  15        1.39        1.25      0.96 o 
   0  -2  15       16.65       16.98      1.22 o 
   1  -2  15        1.72        0.95      1.00 o 
   2  -2  15        0.61        0.36      0.95 o 
   3  -2  15       42.40       42.42      1.82 o 
  -4  -1  15        6.08        7.18      1.92 o 
  -3  -1  15        5.69        4.28      1.06 o 
  -2  -1  15        1.71        1.03      0.87 o 
  -1  -1  15        5.34        2.98      0.93 o 
   0  -1  15       10.28       10.48      1.11 o 
   1  -1  15        7.15        8.38      1.19 o 
   2  -1  15        3.65        2.69      1.02 o 
   3  -1  15        1.62       -0.98      1.28 o 
  -4   0  15        0.67        1.29      1.06 o 
  -3   0  15       11.41       11.15      1.24 o 
  -2   0  15        0.96        0.39      0.95 o 
  -1   0  15        5.96        6.12      1.23 o 
   0   0  15        0.21        1.01      0.88 o 
   1   0  15        0.50        0.85      0.97 o 
   2   0  15        0.94        1.58      1.32 o 
   3   0  15        0.01        0.86      1.58 o 
  -4   1  15        5.55        7.84      1.21 o 
  -3   1  15        0.01        0.31      1.44 o 
  -2   1  15        5.08        4.99      1.09 o 
  -1   1  15        6.35        4.29      1.04 o 
   0   1  15        5.21        3.46      0.98 o 
   1   1  15        0.61        1.61      1.08 o 
   2   1  15       16.87       17.14      1.37 o 
  -4   2  15        0.93        1.15      1.66 o 
  -3   2  15        0.49        1.37      1.59 o 
  -2   2  15        3.12        3.51      1.26 o 
  -1   2  15        0.76        1.13      1.02 o 
   0   2  15        7.96       10.33      2.15 o 
   1   2  15        0.17        0.33      1.70 o 
  -2   3  15        0.61        1.47      1.72 o 
  -1   3  15        6.27        9.11      1.74 o 
   0   3  15       25.50       23.89      2.25 o 
  -1  -7  16        2.62        0.62      1.47 o 
   0  -7  16        2.86        1.19      1.40 o 
   1  -7  16        3.01        2.42      1.58 o 
   2  -7  16        1.03        2.59      1.60 o 
  -2  -6  16        0.68       -1.08      1.43 o 
  -1  -6  16        0.41        0.42      1.59 o 
   0  -6  16        4.18        4.64      1.49 o 
   1  -6  16        5.07        5.93      1.51 o 
   2  -6  16       17.09       26.09      2.28 o 
   3  -6  16        0.12        0.74      1.55 o 
  -3  -5  16        4.63        3.96      1.86 o 
  -2  -5  16        0.03       -1.31      1.57 o 
  -1  -5  16        1.44        0.81      0.96 o 
   0  -5  16        6.73        7.19      1.12 o 
   1  -5  16       10.01       12.15      2.19 o 
   2  -5  16        0.00       -1.19      0.98 o 
   3  -5  16        0.72        1.52      1.55 o 
  -3  -4  16        2.22        1.31      1.06 o 
  -2  -4  16        0.44        0.08      1.12 o 
  -1  -4  16        1.43        0.41      1.81 o 
   0  -4  16        0.58        0.86      0.93 o 
   1  -4  16        8.05        8.53      1.13 o 
   2  -4  16        0.42        0.34      1.05 o 
   3  -4  16       19.90       19.49      1.93 o 
  -3  -3  16        1.55        1.49      1.17 o 
  -2  -3  16        1.95        2.17      1.07 o 
  -1  -3  16        0.15       -0.10      0.96 o 
   0  -3  16        0.72        0.95      1.03 o 
   1  -3  16        1.06        1.36      1.07 o 
   2  -3  16        0.17       -0.62      0.98 o 
   3  -3  16        0.01       -0.68      1.51 o 
  -3  -2  16        0.62       -1.08      1.06 o 
  -2  -2  16        0.18       -0.60      1.00 o 
  -1  -2  16        2.16        2.15      0.99 o 
   0  -2  16        1.36        0.78      0.96 o 
   1  -2  16        0.01       -1.40      1.11 o 
   2  -2  16       12.38       12.26      1.26 o 
  -3  -1  16        2.06        4.35      1.13 o 
  -2  -1  16        6.85        6.48      1.11 o 
  -1  -1  16        3.71        3.41      1.09 o 
   0  -1  16        4.49        4.59      1.04 o 
   1  -1  16        5.48        4.95      1.06 o 
   2  -1  16       11.47       10.68      1.26 o 
  -3   0  16       10.18       14.55      1.39 o 
  -2   0  16        1.39        1.40      1.04 o 
  -1   0  16        4.43        5.31      1.14 o 
   0   0  16        0.01        0.87      0.99 o 
   1   0  16        7.80        9.15      1.16 o 
  -2   1  16        8.76       10.93      1.32 o 
  -1   1  16        0.01        0.33      1.07 o 
   0   1  16        0.30        0.63      1.17 o 
  -1  -5  17        1.36       -0.01      1.46 o 
   0  -5  17        7.19        7.46      1.62 o 
   1  -5  17        1.14        1.13      1.06 o 
  -1  -4  17        0.71        0.87      1.06 o 
   0  -4  17        0.83        2.13      1.11 o 
   1  -4  17        6.08        7.47      1.30 o 
  -2  -3  17        0.49        2.49      1.18 o 
  -1  -3  17        0.02        0.57      1.03 o 
   0  -3  17       19.18       22.11      1.44 o 
   1  -3  17       15.42       19.92      2.26 o 
  -2  -2  17        0.85        0.07      1.06 o 
  -1  -2  17        0.25        0.09      1.07 o 
   0  -2  17        2.97        3.05      1.14 o 
  -1  -1  17        0.00       -0.45      1.13 o 
                                                 
